# Supplementary material for: Optimising the adult HIV testing services screening tool to predict positivity yield in Zimbabwe, 2022
Source: PLOS Glob Public Health. 2022 Jul 1;2(7):e0000598. doi: 10.1371/journal.pgph.0000598 (PMC10021692; doi:10.1371/journal.pgph.0000598)
Supplement: S1 Data — (XLSX) [file pgph.0000598.s005.xlsx]

## Sheet: Validation Tool _ Quantitati...
_index	Province	District	Facility	1a) Entry point:	1b) Date of HIV test	1c) Sex	1d) Age	2). Have you ever tested for HIV before?	2a) If yes, what was the result?	2b) For negatives, when was the most recent test?	3a) Marital status	3b) Do you currently live with a spouse or sex partner?	3c) If yes, in the past year, has your partner sometimes lived away from home for work or other reasons?	3d) Has your sexual partner disclosed their HIV status to you?	3e) Have you disclosed your HIV status to your sexual partner?	3f) If married or has a partner how do you rate your partner’s faithfulness?	4) Do you have any sexual partner who tested HIV positive in the last 2 years?	5a) In the last 2 years have you ever been: Physically harmed or threatened by a sexual partner?	5b) In the last 2 years have you ever been physically forced to have sexual intercourse?	6a) In the past 2 years have you been offered/ Given/ Received goods, services, or money in exchange for sex?	6b) In the past 2 years have you shared needles for injecting drugs?	6c) In the past 2 years have you had sex while under the influence of alcohol/drugs?	6d) In the past 2 years have you had sex with someone without a condom, or when the condom has burst?	6e) In the past 2 years have you had sex with more than one sexual partner?	7. Have you been hospitalized or exprienced poor health in the past three months?	8a) In the past year have you had genital rash?	8b) In the past year have you had genital sores?	8c) In the past year have you had unusual genital discharge?	8d) In the past year have you had unusual persistent or recurrent cough?	8e) In the past year have you had significant loss of weight?	8f) In the past year have you had recurrent skin rashes?	9) On a scale of 1-4 (1-Not at all, 2- Mild, 3- Moderate & 4- severe) how do you rate your HIV risk?	10) HIV result										_id	_uuid	_submission_time	_validation_status	_notes	_status	_submitted_by
1	Manicaland	Nyanga	Avilla Mission Hospital	Other	2021-04-06	Female	27	Yes	Negative	2021-01-15	Married for longer than a year	Yes	Yes	Yes	Yes	Very faithful	No	No	No	No	No	No	No	No	No	No	No	No	No	No	No	Not at all	Negative										96030475	41b46b3e-9fdb-423f-88f3-dc063785d1be	2021-05-18T14:27:51		[]	submitted_via_web
2	Harare	Harare dist	Zengeza Clinic	Outpatient	2021-03-30	Female	20	No	0	0	Single	No	0	0	0	0	No	No	No	No	Yes	No	Yes	Yes	No	No	No	No	No	No	No	Moderate	Negative										93815167	466d943f-f3e7-4006-ac25-09becb43d6e0	2021-04-28T14:10:21		[]	submitted_via_web
3	Mash West	Zvimba	Banket Hospital	Antenatal	2021-04-06	Male	20	Yes	Negative	2020-12-16	Married to new partner in the last year	Yes	Yes	Yes	Yes	Very faithful	Yes	No	No	No	No	No	No	Yes	No	No	No	No	No	No	No	Mild	Negative										91354498	81a9edd5-3892-4268-ae12-555701502561	2021-04-06T14:35:35		[]	submitted_via_web
4	Harare	Harare dist	Seke North Clinic	Outpatient	2021-03-24	Female	44	Yes	Negative	2020-10-15	Married for longer than a year	Yes	Yes	Yes	Yes	Not sure	No	No	No	No	No	No	Yes	No	No	Yes	No	Yes	No	No	No	Moderate	Negative										93814957	af5bf64d-3bc7-4952-b243-b654f953a5f7	2021-04-28T14:08:21		[]	submitted_via_web
5	Mash West	Mhondoro	Turf Clinic	Other	2021-04-27	Female	32	Yes	Negative	2019-04-15	Married for longer than a year	Yes	No	Yes	Yes	Very faithful	No	No	No	No	No	No	No	No	No	No	No	No	No	No	No	Mild	Negative										93805616	1409a0f9-f2f7-4e6b-b9c6-484265d5a4e1	2021-04-28T12:46:27		[]	submitted_via_web
6	Harare	Harare dist	Seke North Clinic	Outpatient	2021-03-04	Female	37	Yes	Negative	2020-01-09	Separated	No	0	0	0	0	Yes	No	No	No	No	No	No	No	No	No	No	No	No	No	No	Moderate	Negative										93805595	aba4b920-f261-4687-b3e9-0104ceb5c600	2021-04-28T12:46:22		[]	submitted_via_web
7	Mash West	Mhondoro	Turf Clinic	Other	2021-04-27	Female	33	Yes	Negative	2021-02-18	Married for longer than a year	Yes	No	No	Yes	Not sure	No	No	No	No	No	No	No	No	No	No	No	No	No	No	No	Moderate	Negative										93805959	4723e5a9-606f-48ef-8cf6-23a8084ecd67	2021-04-28T12:48:49		[]	submitted_via_web
8	Harare	Harare dist	Seke South Clinic	Outpatient	2021-03-03	Female	28	Yes	Negative	2020-05-13	Married for longer than a year	Yes	No	Yes	Yes	Very faithful	No	No	No	No	No	No	Yes	No	No	No	No	No	No	No	No	Mild	Negative										93805409	d1f6e7e8-8e74-48c8-a7cb-f156a8e4d041	2021-04-28T12:44:47		[]	submitted_via_web
9	Harare	Harare dist	Zengeza Clinic	Outpatient	2021-03-30	Female	30	Yes	Negative	2017-05-01	Divorced	No	0	0	0	0	No	No	No	No	No	No	Yes	No	No	No	No	No	No	No	No	Mild	Negative										93814534	ac85307e-2064-401f-9890-2c4628093734	2021-04-28T14:05:51		[]	submitted_via_web
10	Harare	Harare dist	Seke North Clinic	Outpatient	2021-03-03	Female	55	Yes	Negative	2020-04-15	Separated	No	0	0	0	0	No	No	No	Yes	No	Yes	Yes	Yes	No	No	No	No	No	No	No	Mild	Positive										93805277	a67eae81-f695-4f90-b80a-728c665e2952	2021-04-28T12:44:05		[]	submitted_via_web
11	Harare	Harare dist	Seke North Clinic	Outpatient	2021-03-26	Female	20	Yes	Negative	2020-07-20	Single	No	0	0	0	0	No	No	No	Yes	No	Yes	Yes	Yes	No	No	No	Yes	No	No	No	Mild	Negative										93805218	08a54fc0-4996-431a-b569-cc550f0baa7f	2021-04-28T12:43:45		[]	submitted_via_web
12	Harare	Harare dist	Seke North Clinic	Outpatient	2020-10-20	Female	31	Yes	Negative	2020-10-20	Married for longer than a year	Yes	Yes	Yes	Yes	Not sure	No	No	No	No	No	No	No	No	No	No	No	No	No	No	No	Mild	Negative										93805221	eef27b83-54f9-43ac-b4db-4fd1121cb5a3	2021-04-28T12:43:46		[]	submitted_via_web
13	Harare	Harare dist	Seke South Clinic	Outpatient	2021-03-29	Female	25	Yes	Negative	2016-06-15	Divorced	No	0	0	0	0	No	No	No	No	No	No	Yes	Yes	No	No	No	No	No	No	No	Mild	Negative										93805182	32e358ae-0e04-4b97-b9b1-5d48b14d775d	2021-04-28T12:43:34		[]	submitted_via_web
14	Harare	Harare dist	St Mary's Clinic	Antenatal	2021-03-30	Female	22	Yes	Negative	2021-03-09	Married for longer than a year	No	0	0	0	Very faithful	No	No	No	No	No	No	Yes	No	No	No	No	No	No	No	No	Moderate	Negative										93801049	70ebdc88-2c29-4aa3-a955-ab64af789928	2021-04-28T12:08:01		[]	submitted_via_web
15	Harare	Harare dist	Zengeza Clinic	Outpatient	2021-03-09	Male	28	Yes	Negative	2019-09-01	Married for longer than a year	Yes	No	Yes	Yes	Very faithful	No	No	No	Yes	No	Yes	Yes	Yes	No	No	No	No	No	No	No	Mild	Negative										93800957	003ea4d8-b04e-41a7-a8ac-d98a06c18775	2021-04-28T12:07:06		[]	submitted_via_web
16	Harare	Harare dist	Seke South Clinic	Outpatient	2021-03-03	Female	25	Yes	Negative	2017-07-12	Married for longer than a year	Yes	Yes	Yes	Yes	Very faithful	No	No	No	No	No	No	Yes	No	No	No	No	No	No	No	No	Mild	Negative										93805034	5ffd78d9-497d-4be0-9ff1-68b13aea3a56	2021-04-28T12:42:32		[]	submitted_via_web
17	Harare	Harare dist	Seke South Clinic	Outpatient	2021-03-04	Female	30	Yes	Negative	2020-09-16	Married for longer than a year	Yes	Yes	Yes	Yes	Not faithful at all	Yes	No	No	No	No	No	Yes	No	No	No	No	No	No	No	No	Moderate	Negative										93800677	73c3bf55-8630-4f3d-9fad-fa785730a395	2021-04-28T12:05:04		[]	submitted_via_web
18	Mash East	Seke	Overspill Clinic	Antenatal	2021-04-28	Female	37	No	0	0	Married for longer than a year	Yes	Yes	Yes	Yes	Not sure	No	No	No	No	No	No	Yes	No	No	No	No	No	No	No	No	Mild	Positive										93805018	a62a38d5-aab3-4955-8658-d3ddff7067f3	2021-04-28T12:42:22		[]	submitted_via_web
19	Mash West	Mhondoro	Turf Clinic	Other	2021-04-27	Female	30	Yes	Negative	2021-03-25	Single	No	0	0	0	0	Yes	No	No	No	No	No	No	No	No	No	No	No	No	No	No	Moderate	Negative										93805006	7a8c0e8f-4bde-42e2-ae72-62a7da1a31ee	2021-04-28T12:42:13		[]	submitted_via_web
20	Harare	Harare dist	Seke South Clinic	Outpatient	2021-03-05	Female	28	Yes	Negative	2020-12-16	Married for longer than a year	Yes	No	Yes	Yes	Not sure	No	No	No	No	No	No	Yes	No	No	No	No	No	No	No	No	Mild	Negative										93798748	bf3eb8e8-d96f-4c4d-bc87-33a4c7c0ee1d	2021-04-28T11:52:40		[]	submitted_via_web
21	Harare	Harare dist	Zengeza Clinic	Outpatient	2021-03-04	Male	42	Yes	Negative	2017-04-28	Married for longer than a year	Yes	No	Yes	Yes	Very faithful	No	No	No	No	No	No	Yes	Yes	No	No	No	No	No	No	No	Not at all	Negative										93800531	bc55b1c0-3d1d-497b-ae90-3bc9033a2126	2021-04-28T12:04:40		[]	submitted_via_web
23	Harare	Harare dist	Seke North Clinic	Outpatient	2021-03-25	Male	35	Yes	Negative	2020-09-17	Divorced	No	0	0	0	0	Yes	No	No	No	No	No	Yes	Yes	No	Yes	No	No	No	No	No	Mild	Negative										93813026	3e2531f7-d204-440f-aabe-53d28188708b	2021-04-28T13:55:44		[]	submitted_via_web
24	Harare	Harare dist	Seke South Clinic	Outpatient	2021-03-10	Male	44	Yes	Negative	2020-12-14	Married for longer than a year	Yes	Yes	No	No	Not sure	No	No	No	No	No	No	Yes	No	No	No	No	No	No	No	No	Moderate	Negative										93799926	2fee7469-fea0-4a02-aa04-029eeb9415af	2021-04-28T11:59:19		[]	submitted_via_web
25	Harare	Harare dist	Zengeza Clinic	Outpatient	2021-03-30	Male	27	Yes	Negative	2020-07-01	Divorced	No	0	0	0	0	No	No	No	Yes	No	Yes	Yes	No	No	No	No	No	No	No	No	Moderate	Negative										93812566	c602f038-e14a-4b51-9e93-9cb28979af29	2021-04-28T13:51:07		[]	submitted_via_web
26	Harare	Harare dist	Zengeza Clinic	Outpatient	2021-03-26	Male	35	Yes	Negative	2017-03-15	Married for longer than a year	Yes	No	Yes	Yes	Very faithful	No	No	No	Yes	No	Yes	Yes	Yes	No	No	No	Yes	No	No	No	Moderate	Negative										93811912	04c90b25-a68d-4964-a4a8-b14fda73b55f	2021-04-28T13:45:07		[]	submitted_via_web
28	Harare	Harare dist	Seke South Clinic	Outpatient	2021-03-10	Female	30	Yes	Negative	2020-04-09	Cohabiting but not married	No	0	0	0	Not sure	No	No	No	No	No	No	Yes	Yes	No	No	No	No	No	No	No	Moderate	Negative										93798700	8dd1570f-fde7-4755-9453-a13de833d151	2021-04-28T11:52:13		[]	submitted_via_web
29	Harare	Harare dist	Seke South Clinic	Outpatient	2021-03-05	Female	41	Yes	Negative	2019-06-12	Married for longer than a year	Yes	Yes	Yes	Yes	Very faithful	No	No	No	No	No	No	Yes	No	No	Yes	No	Yes	No	No	No	Mild	Negative										93799905	2e5f1ed9-69c4-441e-b98f-d4a12262ba32	2021-04-28T11:59:01		[]	submitted_via_web
30	Harare	Harare dist	Zengeza Clinic	Outpatient	2021-03-26	Female	36	Yes	Negative	2019-05-01	Married for longer than a year	Yes	Yes	No	Yes	Very faithful	No	No	No	No	No	No	Yes	No	No	No	No	No	No	No	No	Moderate	Negative										93812377	7c8d4f8b-c22e-4569-a247-23a277180c18	2021-04-28T13:48:28		[]	submitted_via_web
31	Harare	Harare dist	Zengeza Clinic	Outpatient	2021-03-12	Female	20	Yes	Negative	2020-05-01	Single	No	0	0	0	0	No	No	No	No	No	No	Yes	No	No	No	No	No	No	No	No	Mild	Negative										93803167	d299902c-5b1e-4c1f-ad05-ac080faf87bf	2021-04-28T12:25:35		[]	submitted_via_web
32	Harare	Harare dist	Seke North Clinic	Outpatient	2021-03-04	Female	42	Yes	Negative	2020-03-14	Married for longer than a year	Yes	Yes	Yes	Yes	Not faithful at all	No	No	No	No	No	No	No	No	No	Yes	No	Yes	No	No	No	Moderate	Negative										93811615	bf5e66c5-6c23-44b9-b8a0-4f3dd813631b	2021-04-28T13:43:06		[]	submitted_via_web
33	Harare	Harare dist	St Mary's Clinic	Antenatal	2021-03-30	Female	19	No	0	0	Married for longer than a year	Yes	No	No	No	Very faithful	No	No	No	No	No	No	Yes	No	No	No	No	No	No	No	No	Not at all	Negative										93800477	f4fbc32e-19e1-48cd-b249-e198634dbd9e	2021-04-28T12:04:16		[]	submitted_via_web
34	Harare	Harare dist	St Mary's Clinic	Antenatal	2021-03-30	Female	23	Yes	Negative	2018-02-21	Married for longer than a year	Yes	0	Yes	No	Not sure	No	No	No	No	No	No	Yes	No	No	No	No	No	No	No	No	Moderate	Negative										93799826	4e84c065-a302-4984-8604-0c31db831000	2021-04-28T11:58:22		[]	submitted_via_web
35	Harare	Harare dist	Zengeza Clinic	Outpatient	2021-03-26	Female	32	Yes	Negative	2020-01-01	Divorced	No	0	0	0	0	No	No	No	No	No	No	Yes	No	No	No	No	No	No	No	Yes	Mild	Negative										93812092	5b691e7f-d10c-4430-ad24-f35311b3b2af	2021-04-28T13:46:48		[]	submitted_via_web
36	Harare	Harare dist	Zengeza Clinic	Outpatient	2021-03-25	Male	19	No	0	0	Single	No	0	0	0	0	No	No	No	Yes	No	Yes	Yes	Yes	No	No	No	No	No	No	No	Moderate	Negative										93811525	9178dac8-e9e1-4605-b6a2-bce8fdad8c35	2021-04-28T13:42:37		[]	submitted_via_web
37	Harare	Harare dist	Seke North Clinic	Outpatient	2016-01-14	Female	21	Yes	Negative	2016-04-14	Single	No	0	0	0	0	No	No	No	No	No	No	No	No	No	No	No	No	No	No	No	Moderate	Negative										93811519	52eadabe-d253-4336-ae9d-be0f542db2a7	2021-04-28T13:42:36		[]	submitted_via_web
38	Harare	Harare dist	Seke South Clinic	Outpatient	2021-03-10	Male	27	Yes	Negative	2020-01-31	Married for longer than a year	Yes	No	Yes	Yes	Very faithful	No	No	No	No	No	No	Yes	Yes	No	No	No	No	No	No	No	Mild	Negative										93799757	f18fdaf7-bb2a-4654-8894-13996accbdfc	2021-04-28T11:57:43		[]	submitted_via_web
39	Harare	Harare dist	Seke North Clinic	Outpatient	2021-03-25	Female	27	Yes	Negative	2017-07-13	Single	Yes	No	No	No	0	No	No	No	No	No	No	Yes	Yes	No	Yes	No	No	No	No	No	Not at all	Negative										93812655	880cc462-b2b4-483b-b4e5-0ebbc12f5563	2021-04-28T13:52:20		[]	submitted_via_web
40	Harare	Harare dist	Seke South Clinic	Outpatient	2021-03-10	Female	21	Yes	Negative	2020-01-13	Married for longer than a year	Yes	No	Yes	Yes	Not sure	No	No	No	No	No	No	Yes	Yes	No	No	No	No	No	No	No	Mild	Negative										93799523	d2f70207-893e-4320-ac12-d9ba9795cc18	2021-04-28T11:56:05		[]	submitted_via_web
41	Harare	Harare dist	St Mary's Clinic	Antenatal	2021-03-29	Female	21	Yes	Negative	2021-01-20	Married for longer than a year	Yes	No	Yes	Yes	Not sure	No	No	No	No	No	No	No	No	No	No	No	No	No	No	No	Moderate	Negative										93812618	dfdb6b66-1cbd-40f8-bc8d-b5ac2832bd54	2021-04-28T13:51:52		[]	submitted_via_web
42	Harare	Harare dist	Seke North Clinic	Outpatient	2021-03-02	Female	30	Yes	Negative	2019-06-14	Married to new partner in the last year	Yes	No	Yes	Yes	Not sure	No	No	No	No	No	No	No	No	No	No	No	Yes	No	No	No	Moderate	Negative										93812628	0cf392fe-1b07-485f-829d-267e1a8fc3b6	2021-04-28T13:52:06		[]	submitted_via_web
43	Mash East	Seke	Overspill Clinic	Antenatal	2021-04-28	Female	30	No	0	0	Married to new partner in the last year	Yes	No	No	Yes	Not sure	No	No	No	No	No	No	No	No	Yes	No	No	No	No	No	No	Mild	Positive										93804898	494e0af4-f654-441a-9890-f9d258d9c459	2021-04-28T12:41:02		[]	submitted_via_web
44	Harare	Harare dist	Seke South Clinic	Outpatient	2021-03-03	Male	33	Yes	Negative	2020-11-11	Married for longer than a year	Yes	Yes	Yes	Yes	Not sure	No	No	No	No	No	No	Yes	No	No	No	No	No	No	No	No	Mild	Negative										93804813	a8740abf-3c8e-4e36-a040-7a1b4e45395f	2021-04-28T12:40:28		[]	submitted_via_web
45	Mash East	Seke	Overspill Clinic	Antenatal	2021-04-28	Female	35	Yes	Negative	2019-05-29	Married for longer than a year	Yes	Yes	Yes	Yes	Not sure	No	No	No	No	No	No	No	No	No	No	No	No	No	No	No	Mild	Negative										93804738	4b9f2523-0a96-4a23-bc2b-f433e83a8643	2021-04-28T12:39:45		[]	submitted_via_web
46	Harare	Harare dist	Seke North Clinic	Outpatient	2021-03-26	Male	29	Yes	Negative	2019-03-02	Divorced	No	0	0	0	0	No	Yes	Yes	No	No	No	Yes	No	No	No	No	No	No	Yes	No	Mild	Negative										93806371	1bf6f8bc-caca-4352-b03d-5b303b8bde60	2021-04-28T12:51:58		[]	submitted_via_web
47	Harare	Harare dist	Seke South Clinic	Outpatient	2021-03-29	Female	22	Yes	Negative	2018-06-15	Divorced	No	0	0	0	0	Yes	No	No	Yes	No	No	Yes	Yes	Yes	Yes	Yes	Yes	No	Yes	No	Severe	Positive										93806374	4e20e8aa-7ef9-4e91-896d-99c039db21b0	2021-04-28T12:52:02		[]	submitted_via_web
48	Harare	Harare dist	St Mary's Clinic	Antenatal	2021-03-29	Female	24	Yes	Negative	2021-03-29	Married for longer than a year	Yes	No	No	No	Very faithful	No	No	No	No	No	No	Yes	No	No	No	No	No	No	No	No	Not at all	Negative										93804559	f8294e9d-d19c-4ff7-b61f-cc116d5754ad	2021-04-28T12:38:40		[]	submitted_via_web
49	Mash East	Seke	Overspill Clinic	Antenatal	2021-04-28	Female	29	No	0	0	Married for longer than a year	Yes	No	Yes	Yes	Not sure	No	No	No	No	No	No	No	No	No	No	No	No	No	No	No	Mild	Negative										93804550	135e95d8-bc9e-4732-bb22-1f7914a674ba	2021-04-28T12:38:27		[]	submitted_via_web
50	Harare	Harare dist	Seke North Clinic	Outpatient	2021-03-26	Male	30	Yes	Negative	2019-06-15	Married for longer than a year	Yes	No	Yes	Yes	Not sure	No	No	No	No	No	Yes	Yes	Yes	No	No	No	No	No	No	No	Moderate	Negative										93803722	36a834ed-39e7-4548-af2a-1b1fc716cfe6	2021-04-28T12:30:24		[]	submitted_via_web
51	Mash East	Hwedza	Hwedza Rural Hospital	Other	2021-04-15	Female	65	Yes	Negative	2020-06-15	Married for longer than a year	Yes	Yes	No	No	Not sure	No	Yes	Yes	No	No	No	No	No	No	No	No	No	No	No	No	Moderate	Negative										95874649	699ff482-3a56-4344-849c-984dff88bec8	2021-05-17T13:19:10		[]	submitted_via_web
52	Mash Central	Guruve	Ruyamuro Clinic	General VCT	2021-04-12	Female	16	Yes	Negative	2015-05-13	Single	No	0	0	0	0	No	No	Yes	No	No	No	No	No	No	No	No	No	No	No	No	Mild	Negative										92299074	7a7cf142-5012-4f7f-a51c-30545a350214	2021-04-14T17:30:04		[]	submitted_via_web
53	Harare	Harare dist	Sally Mugabe Central Hospital	Outpatient	2021-04-14	Male	30	Yes	Negative	2020-01-15	Single	No	0	0	0	0	No	No	No	No	No	Yes	Yes	Yes	No	No	No	No	No	No	No	Mild	Negative										92746521	845ce40b-76b5-4b56-aa1b-af448946f005	2021-04-19T08:49:04		[]	submitted_via_web
54	Mash Central	Guruve	Ruyamuro Clinic	General VCT	2021-04-12	Female	22	Yes	Negative	2020-08-13	Married to new partner in the last year	Yes	Yes	Yes	Yes	Not faithful at all	No	No	No	No	No	No	No	No	No	No	No	No	No	No	No	Moderate	Negative										92299419	5f9070a0-c9f0-4f6f-a586-9835222590c6	2021-04-14T17:32:21		[]	submitted_via_web
55	Harare	Harare dist	Seke North Clinic	Outpatient	2021-03-05	Male	33	No	0	0	Single	Yes	No	No	No	0	No	No	No	No	No	No	No	No	No	No	No	No	No	No	No	Mild	Negative										93810634	bbdcf966-b528-49d9-8f35-e0ec54c567ef	2021-04-28T13:32:47		[]	submitted_via_web
56	Harare	Harare dist	Zengeza Clinic	Outpatient	2021-03-25	Male	19	Yes	Negative	2020-01-01	Single	No	0	0	0	0	No	No	No	No	No	No	No	Yes	No	No	No	No	No	No	No	Moderate	Negative										93810595	57171b68-8d4f-4e45-a179-47ea1a5f5675	2021-04-28T13:32:35		[]	submitted_via_web
57	Harare	Harare dist	Seke North Clinic	Outpatient	2021-03-25	Female	25	Yes	Negative	2020-11-19	Married for longer than a year	Yes	Yes	No	Yes	Not sure	No	No	No	No	No	No	No	No	No	No	No	Yes	No	No	No	Moderate	Negative										93810542	709246d0-c189-485b-861a-f633d85ef362	2021-04-28T13:32:12		[]	submitted_via_web
58	Harare	Harare dist	St Mary's Clinic	Antenatal	2021-03-29	Female	38	Yes	Negative	2018-06-20	Married for longer than a year	Yes	No	No	No	Not sure	Yes	Yes	No	No	No	No	Yes	No	No	No	No	No	No	No	No	Moderate	Negative										93807855	1fc38a81-8c07-4793-b746-463b6705ab0e	2021-04-28T13:05:42		[]	submitted_via_web
59	Mash Central	Guruve	Ruyamuro Clinic	Antenatal	2021-04-27	Female	30	Yes	Negative	2020-12-23	Married for longer than a year	Yes	Yes	Yes	Yes	Not sure	No	No	No	No	No	No	No	No	No	No	No	No	No	No	No	Mild	Negative										94018208	c599d4be-ba96-4d14-a7da-da8024fee56b	2021-04-30T07:21:07		[]	submitted_via_web
60	Harare	Harare dist	Seke North Clinic	Outpatient	2021-03-05	Male	21	Yes	Negative	2020-11-11	Single	No	0	0	0	0	No	No	No	No	No	No	Yes	Yes	No	No	No	No	No	Yes	Yes	Moderate	Negative										93808982	77f2cc8c-8bb9-413c-b341-3c8c556b1644	2021-04-28T13:18:52		[]	submitted_via_web
61	Harare	Harare dist	Zengeza Clinic	Outpatient	2021-03-04	Female	40	Yes	Negative	2020-09-01	Married for longer than a year	Yes	Yes	No	Yes	Not sure	No	Yes	No	No	No	No	Yes	No	No	No	No	No	No	Yes	No	Moderate	Negative										93808966	552ad47f-5c87-4878-a2b9-d2eae15b127b	2021-04-28T13:18:49		[]	submitted_via_web
62	Harare	Harare dist	Zengeza Clinic	Outpatient	2021-03-25	Female	31	Yes	Negative	2019-04-28	Married for longer than a year	Yes	Yes	No	Yes	Not sure	No	No	No	No	Yes	No	Yes	No	No	No	No	No	No	No	No	Mild	Negative										93811369	22483913-563b-4679-b9ff-099c14f0e67a	2021-04-28T13:41:17		[]	submitted_via_web
63	Harare	Harare dist	Seke South Clinic	Outpatient	2021-03-04	Female	31	Yes	Negative	2020-02-12	Married for longer than a year	Yes	No	No	No	Not faithful at all	No	No	Yes	No	No	No	Yes	No	No	No	No	No	No	No	No	Severe	Negative										93800252	f90e2f86-7d5f-4e80-a552-63cf9dd118db	2021-04-28T12:02:25		[]	submitted_via_web
64	Harare	Harare dist	Seke North Clinic	Outpatient	2021-03-04	Male	32	Yes	Negative	2020-08-13	Married to new partner in the last year	Yes	No	Yes	Yes	Not faithful at all	No	No	No	No	No	No	Yes	No	No	No	No	No	No	No	No	Moderate	Negative										93807646	dbd921b6-5189-465d-9797-e215a6997d4e	2021-04-28T13:03:59		[]	submitted_via_web
65	Harare	Harare dist	Seke North Clinic	Outpatient	2021-03-04	Female	27	Yes	Negative	2020-10-15	Single	No	0	0	0	0	No	No	No	No	No	No	No	No	No	No	No	No	No	No	No	Not at all	Negative										93803392	611d1594-1d4d-43da-9443-d39e63b58790	2021-04-28T12:26:57		[]	submitted_via_web
66	Harare	Harare dist	St Mary's Clinic	Antenatal	2021-03-29	Female	36	Yes	Negative	2015-06-18	Married for longer than a year	No	0	0	0	Very faithful	No	No	No	No	No	No	Yes	No	No	No	No	No	No	No	No	Not at all	Negative										93808822	9230e7a7-6ec5-41a1-8acc-06806c67df2d	2021-04-28T13:17:30		[]	submitted_via_web
67	Mash East	Seke	Overspill Clinic	Antenatal	2021-04-28	Female	18	No	0	0	Married for longer than a year	Yes	No	Yes	Yes	Not sure	No	No	No	No	No	No	No	No	No	No	No	No	No	No	No	Mild	Negative										93800209	b4f19c35-b779-493c-812a-19ba07ff5c0c	2021-04-28T12:01:52		[]	submitted_via_web
68	Harare	Harare dist	St Mary's Clinic	Antenatal	2021-03-29	Female	36	Yes	Negative	2020-01-16	Married for longer than a year	Yes	Yes	No	No	Very faithful	No	No	No	No	No	No	Yes	No	No	No	No	No	No	No	No	Not at all	Negative										93807618	0a045471-5543-419f-b5f9-6db88ab3fcc0	2021-04-28T13:03:37		[]	submitted_via_web
69	Harare	Harare dist	Seke South Clinic	Outpatient	2021-03-03	Female	26	Yes	Negative	2020-11-11	Married for longer than a year	Yes	Yes	Yes	Yes	Not sure	No	No	No	No	No	No	Yes	No	No	No	No	No	No	No	No	Mild	Negative										93804501	44db6d15-2058-41d9-8410-b61299c930b7	2021-04-28T12:37:55		[]	submitted_via_web
70	Mash East	Seke	Overspill Clinic	General VCT	2021-04-21	Female	25	Yes	Negative	2020-10-20	Married for longer than a year	Yes	No	No	Yes	Not sure	No	No	No	No	No	No	No	No	No	No	No	No	No	No	No	Moderate	Negative										93800380	85ff31db-9c8f-4974-910a-33e56e73b21f	2021-04-28T12:03:35		[]	submitted_via_web
71	Mash East	Seke	Overspill Clinic	Antenatal	2021-04-28	Female	36	Yes	Negative	2020-09-22	Married for longer than a year	Yes	No	Yes	Yes	Not sure	No	No	No	No	No	No	No	No	No	No	No	No	No	No	No	Mild	Negative										93804492	eb0942d5-b9dd-4c4e-9887-ba25118d0580	2021-04-28T12:37:49		[]	submitted_via_web
72	Mash East	Seke	Overspill Clinic	Antenatal	2021-04-28	Female	20	Yes	Negative	2019-04-22	Married to new partner in the last year	Yes	No	No	Yes	Not sure	No	No	No	No	No	No	No	No	No	No	No	No	No	No	No	Mild	Negative										93804494	4d5d5a91-ed0f-4c42-a9ea-23f17f42039d	2021-04-28T12:37:50		[]	submitted_via_web
73	Harare	Harare dist	Zengeza Clinic	Outpatient	2021-03-15	Female	51	Yes	Negative	2021-04-28	Married for longer than a year	Yes	No	Yes	Yes	Not sure	No	No	No	No	No	No	Yes	No	No	No	No	No	No	No	No	Mild	Negative										93808623	88fa714d-e994-49a7-a6ee-41e03e244f2b	2021-04-28T13:15:24		[]	submitted_via_web
74	Mat North	Bubi	Inyathi District Hospital	General VCT	2021-04-28	Female	34	Yes	Negative	2019-04-15	Married to new partner in the last year	Yes	No	Yes	Yes	Not faithful at all	Yes	No	No	No	No	No	Yes	No	No	No	No	No	No	No	No	Moderate	Negative										93804096	2bc251a6-d049-483d-8c64-f76a04331cf5	2021-04-28T12:32:40		[]	submitted_via_web
75	Harare	Harare dist	Seke North Clinic	Outpatient	2021-03-29	Female	42	Yes	Negative	2020-01-15	Single	No	0	0	0	0	No	No	No	No	No	No	No	Yes	No	No	No	No	No	No	No	Mild	Negative										93807378	a559f4b8-058b-40d6-a6d5-91541ddc80fd	2021-04-28T13:01:23		[]	submitted_via_web
76	Mat North	Bubi	Inyathi District Hospital	Outpatient	2021-04-13	Female	68	Yes	Negative	2020-11-15	Married for longer than a year	Yes	No	No	No	Not sure	No	Yes	Yes	Yes	No	No	Yes	Yes	No	Yes	No	No	No	No	Yes	Severe	Negative										93804090	7cd3076c-9c34-48eb-95ef-62d1db610a4d	2021-04-28T12:32:39		[]	submitted_via_web
77	Mat North	Bubi	Inyathi District Hospital	Outpatient	2021-04-28	Male	33	No	0	0	Married for longer than a year	Yes	Yes	Yes	No	Very faithful	No	No	No	No	No	No	No	No	No	No	No	No	No	No	No	Not at all	Negative										93804095	468cfff0-99e7-469d-aec3-6ef760919701	2021-04-28T12:32:39		[]	submitted_via_web
78	Mat North	Bubi	Inyathi District Hospital	STI Clinic	2021-04-12	Female	37	Yes	Negative	2021-10-15	Married for longer than a year	Yes	No	Yes	Yes	0	Yes	No	No	No	No	No	Yes	No	No	No	No	No	No	Yes	No	Severe	Negative										93804088	ed5cadbe-7a71-4521-bdcd-e8b34ccb434e	2021-04-28T12:32:36		[]	submitted_via_web
79	Mat North	Bubi	Inyathi District Hospital	Outpatient	2021-04-14	Female	51	Yes	Negative	2018-07-15	Married for longer than a year	Yes	Yes	Yes	Yes	Not faithful at all	No	No	No	No	No	No	No	No	No	No	No	No	No	No	No	Not at all	Negative										93804089	b637153c-3e23-46ed-ab0e-455cd6139ffb	2021-04-28T12:32:38		[]	submitted_via_web
80	Mat North	Bubi	Inyathi District Hospital	General VCT	2021-04-15	Male	27	Yes	Negative	2018-05-15	Married to new partner in the last year	Yes	Yes	No	No	Not sure	No	No	No	No	No	No	No	Yes	No	No	Yes	Yes	Yes	Yes	Yes	Moderate	Negative										93804078	fa1f8de1-2631-4faa-9527-56801320fa65	2021-04-28T12:32:33		[]	submitted_via_web
81	Mat North	Bubi	Inyathi District Hospital	General VCT	2021-04-13	Female	74	Yes	Negative	2020-05-15	Separated	No	0	0	0	0	No	No	No	No	No	No	No	No	Yes	No	No	No	No	No	No	Not at all	Negative										93804082	1e441bba-87dc-4e88-a998-68184722ea75	2021-04-28T12:32:34		[]	submitted_via_web
82	Harare	Harare dist	St Mary's Clinic	Antenatal	2021-03-29	Female	38	Yes	Negative	2018-04-19	Married for longer than a year	Yes	No	No	No	Not sure	Yes	Yes	No	No	No	No	No	No	No	No	No	No	No	No	No	Moderate	Negative										93807325	a0962d54-b2c7-436c-97cb-0bae55cb86e9	2021-04-28T13:00:50		[]	submitted_via_web
83	Mash East	Seke	Overspill Clinic	Antenatal	2021-04-28	Female	43	Yes	Negative	2020-06-22	Married for longer than a year	No	0	0	0	Not sure	No	No	No	No	No	No	No	No	No	No	No	No	No	No	No	Severe	Negative										93800112	0cedcedf-eeb8-4eeb-872b-a43daee71941	2021-04-28T12:00:57		[]	submitted_via_web
84	Mat North	Bubi	Inyathi District Hospital	General VCT	2021-04-15	Female	30	No	0	0	Cohabiting but not married	Yes	Yes	Yes	Yes	Not faithful at all	Yes	No	No	No	No	No	Yes	No	No	No	No	No	No	No	No	Severe	Negative										93804076	affb88ad-def5-4cc8-be1f-5e1fe57e7ee9	2021-04-28T12:32:32		[]	submitted_via_web
85	Harare	Harare dist	Zengeza Clinic	Outpatient	2021-03-25	Female	23	No	0	0	Married for longer than a year	Yes	No	Yes	Yes	Not sure	No	No	No	No	No	No	Yes	No	No	No	No	No	No	No	No	Not at all	Negative										93811163	43e6bf5a-0177-470c-96d5-e5a546478d69	2021-04-28T13:39:10		[]	submitted_via_web
86	Harare	Harare dist	Seke South Clinic	Outpatient	2021-03-03	Female	23	Yes	Negative	2019-08-19	Married to new partner in the last year	Yes	Yes	Yes	No	Very faithful	No	No	No	No	No	No	Yes	No	No	No	No	No	No	No	No	Mild	Negative										93804054	3c4a5c6c-b6f7-4587-a67d-092390efe609	2021-04-28T12:32:21		[]	submitted_via_web
87	Harare	Harare dist	Seke South Clinic	Outpatient	2021-03-05	Female	20	Yes	Negative	2020-12-16	Married for longer than a year	Yes	Yes	Yes	Yes	Not sure	Yes	No	No	No	No	No	Yes	No	No	No	No	No	No	No	No	Mild	Negative										93799047	d437eb5f-6350-40c3-b11d-3be7194ba48b	2021-04-28T11:54:29		[]	submitted_via_web
88	Harare	Harare dist	Zengeza Clinic	Outpatient	2021-04-13	Male	16	No	0	0	Single	No	0	0	0	0	No	No	No	No	No	No	No	No	Yes	No	No	No	No	No	No	Not at all	Negative										93808523	238e5dd7-8dd1-4059-a06d-9c95db1a719f	2021-04-28T13:13:35		[]	submitted_via_web
89	Harare	Harare dist	Seke North Clinic	Outpatient	2021-03-03	Male	27	Yes	Negative	2014-07-07	Divorced	No	0	0	0	0	No	No	No	No	No	No	No	No	No	No	No	No	No	No	No	Moderate	Negative										93808467	576834f6-2813-4bf3-a4e9-f92614792460	2021-04-28T13:12:32		[]	submitted_via_web
90	Harare	Harare dist	Seke North Clinic	Outpatient	2021-03-03	Female	25	Yes	Negative	2020-06-12	Separated	No	0	0	0	0	No	No	No	No	No	No	No	No	No	No	No	No	No	No	No	Mild	Negative										93804010	0c36ebf1-1171-4e1e-b2bc-3f8ffb695a3b	2021-04-28T12:31:57		[]	submitted_via_web
91	Harare	Harare dist	Seke North Clinic	Outpatient	2021-03-04	Female	27	Yes	Negative	2021-03-04	Married for longer than a year	No	0	0	0	Not sure	No	No	No	No	No	No	No	No	No	No	No	No	No	No	No	Moderate	Negative										93809312	db0204e7-c46d-4f28-ac11-26bfb16eb067	2021-04-28T13:21:42		[]	submitted_via_web
92	Harare	Harare dist	St Mary's Clinic	Antenatal	2021-03-26	Female	18	Yes	Negative	2021-02-27	Married for longer than a year	Yes	No	No	No	Very faithful	No	No	No	No	No	No	Yes	No	No	No	No	No	Yes	No	No	Not at all	Negative										93927636	5382c207-c7ad-468e-a97c-54cc084d96ba	2021-04-29T12:50:00		[]	submitted_via_web
93	Mash Central	Guruve	Ruyamuro Clinic	Outpatient	2021-04-27	Male	32	Yes	Negative	2020-05-20	Cohabiting but not married	Yes	Yes	No	Yes	Not sure	No	No	No	No	No	No	No	Yes	No	No	Yes	No	No	No	No	Moderate	Negative										94017850	6907ecd3-d42e-4bfb-92de-a758bad960a2	2021-04-30T07:16:31		[]	submitted_via_web
94	Mash East	Seke	Overspill Clinic	Antenatal	2021-04-28	Female	25	Yes	Negative	2020-10-20	Married for longer than a year	Yes	No	Yes	Yes	Not sure	No	No	No	No	No	No	No	No	No	No	No	No	No	No	No	Mild	Negative										93804377	832fcfb5-6ee6-4e21-ae24-9e593bfa8afb	2021-04-28T12:36:00		[]	submitted_via_web
95	Mash West	Zvimba	Banket Hospital	General VCT	2021-04-28	Male	90	Yes	Negative	2020-02-19	Married for longer than a year	Yes	No	Yes	Yes	Very faithful	No	No	No	No	No	No	No	No	No	No	No	No	No	No	No	Not at all	Negative										93927761	1d091aec-229a-4b7b-8d6b-9c165cec5c76	2021-04-29T12:51:16		[]	submitted_via_web
96	Harare	Harare dist	Seke South Clinic	Outpatient	2021-03-03	Female	19	Yes	Negative	2019-01-16	Married to new partner in the last year	Yes	No	No	Yes	Not sure	No	No	No	No	No	No	No	No	No	No	No	No	No	No	No	Moderate	Negative										93804348	b81092c3-12ab-4494-90c5-5a96a61383fe	2021-04-28T12:35:19		[]	submitted_via_web
97	Harare	Harare dist	St Mary's Clinic	Antenatal	2021-03-29	Female	33	Yes	Negative	2020-01-22	Married for longer than a year	No	0	0	0	Very faithful	No	No	No	No	No	No	Yes	No	No	No	No	No	No	No	No	Not at all	Negative										93807022	8dc6de37-ee0e-4bba-ab5b-5d05ac8cf85b	2021-04-28T12:58:43		[]	submitted_via_web
98	Harare	Harare dist	Seke North Clinic	Outpatient	2021-03-03	Female	23	Yes	Negative	2016-04-07	Single	No	0	0	0	0	No	No	No	No	No	No	Yes	No	No	No	No	No	No	No	No	Mild	Negative										93927839	9168f8ca-2099-408b-aff9-ce226faff1b2	2021-04-29T12:52:36		[]	submitted_via_web
99	Harare	Harare dist	Zengeza Clinic	Outpatient	2021-03-12	Male	26	Yes	Negative	2020-04-01	Single	No	0	0	0	0	No	No	No	Yes	No	Yes	Yes	Yes	Yes	No	No	No	No	No	No	Moderate	Negative										93808246	e38757ee-e1a1-4166-95c7-3b26d9ea5454	2021-04-28T13:10:40		[]	submitted_via_web
100	Mash West	Mhondoro	Turf Clinic	Other	2021-04-26	Female	26	Yes	Negative	2020-11-06	Married for longer than a year	Yes	No	Yes	Yes	Very faithful	No	No	No	No	No	No	No	No	No	No	No	No	No	No	No	Moderate	Negative										93806924	bd3df176-1ad0-4017-ad39-c2b92cc96367	2021-04-28T12:57:57		[]	submitted_via_web
101	Harare	Harare dist	Seke North Clinic	Outpatient	2021-03-04	Female	30	Yes	Negative	2020-02-13	Married for longer than a year	No	0	0	0	Not sure	No	No	No	No	No	No	No	No	No	No	No	No	No	No	No	Moderate	Positive										93806870	655239f7-04cc-48b8-8ced-edc7b9897824	2021-04-28T12:57:33		[]	submitted_via_web
103	Harare	Harare dist	Seke South Clinic	Outpatient	2021-03-25	Female	20	Yes	Negative	2017-11-15	Single	No	0	0	0	0	No	No	No	No	No	No	No	No	Yes	No	No	No	No	Yes	No	Not at all	Positive										93806840	d71db8b3-b606-4053-a38f-a91ab2cc2415	2021-04-28T12:57:04		[]	submitted_via_web
104	Harare	Harare dist	St Mary's Clinic	Antenatal	2021-03-29	Female	22	Yes	Negative	2018-02-21	Married for longer than a year	Yes	No	No	No	Not sure	No	No	No	No	No	No	Yes	No	No	No	No	No	No	No	No	Moderate	Negative										93806833	47477ca3-41c8-409e-8ee3-334c0b1b0c5b	2021-04-28T12:56:54		[]	submitted_via_web
105	Harare	Harare dist	St Mary's Clinic	Antenatal	2021-03-29	Female	21	Yes	Negative	2020-06-17	Married for longer than a year	Yes	Yes	Yes	Yes	Not sure	No	No	No	No	No	No	Yes	No	No	No	No	No	Yes	No	No	Moderate	Negative										93808147	614c2418-9a7f-455c-83dd-48ddb93ecd91	2021-04-28T13:09:03		[]	submitted_via_web
106	Harare	Harare dist	Seke North Clinic	Outpatient	2021-03-26	Female	40	Yes	Negative	2020-01-16	Married for longer than a year	Yes	No	Yes	Yes	Not sure	No	No	No	No	No	No	No	No	No	No	No	Yes	No	No	No	Mild	Negative										93809813	2f30b411-ea23-47ea-8c4c-40eebce44f80	2021-04-28T13:27:23		[]	submitted_via_web
107	Harare	Harare dist	Seke North Clinic	Outpatient	2021-03-03	Female	31	No	0	0	Single	No	0	0	0	0	No	No	No	Yes	No	Yes	Yes	Yes	No	No	No	No	No	No	No	Mild	Negative										93806674	3a7b58d2-5036-403d-b971-2fb45c340b86	2021-04-28T12:55:01		[]	submitted_via_web
108	Harare	Harare dist	Zengeza Clinic	Outpatient	2021-03-25	Female	32	Yes	Negative	2018-07-01	Married for longer than a year	Yes	Yes	Yes	No	Not faithful at all	No	No	No	No	No	No	Yes	No	No	No	No	No	No	No	No	Moderate	Negative										93810982	68602380-cfda-4977-9a76-956ca74bd2fe	2021-04-28T13:37:12		[]	submitted_via_web
109	Mash West	Mhondoro	Turf Clinic	Other	2021-04-27	Female	20	Yes	Negative	2021-03-12	Married for longer than a year	Yes	No	Yes	Yes	Very faithful	No	No	No	No	No	No	No	No	No	No	No	No	No	No	No	Moderate	Negative										93806593	13cfd1da-3ebe-4e9b-a987-906ed0f80754	2021-04-28T12:54:10		[]	submitted_via_web
110	Harare	Harare dist	Seke North Clinic	Outpatient	2021-03-29	Male	39	Yes	Negative	2020-12-17	Married for longer than a year	Yes	No	Yes	Yes	Not sure	No	No	No	No	No	No	Yes	Yes	No	No	Yes	No	Yes	No	Yes	Mild	Negative										93808101	397c3edc-f31b-4ca6-9055-e36900a4223b	2021-04-28T13:08:38		[]	submitted_via_web
111	Harare	Harare dist	St Mary's Clinic	Antenatal	2021-03-29	Female	23	Yes	Negative	2014-01-16	Married for longer than a year	Yes	No	Yes	Yes	Very faithful	No	No	No	No	No	No	Yes	No	No	No	No	No	No	No	No	Not at all	Negative										93806578	5f94d910-ad0d-4b3b-ab2d-362f53b2921c	2021-04-28T12:53:59		[]	submitted_via_web
112	Harare	Harare dist	Seke North Clinic	Outpatient	2021-03-12	Male	30	Yes	Negative	2019-09-12	Married for longer than a year	Yes	No	Yes	Yes	Very faithful	No	No	No	No	No	No	No	No	Yes	No	No	No	No	No	No	Mild	Negative										93810922	8ef612a3-121e-400e-9fd2-add9ea3faf8e	2021-04-28T13:36:10		[]	submitted_via_web
113	Mash West	Mhondoro	Turf Clinic	Other	2021-04-27	Female	34	Yes	Negative	2021-03-25	Married for longer than a year	Yes	No	Yes	Yes	Very faithful	No	No	No	No	No	No	No	No	No	No	No	No	No	No	No	Moderate	Negative										93806333	4ff36924-cb35-495b-8cd9-fe3556196f0f	2021-04-28T12:51:33		[]	submitted_via_web
114	Harare	Harare dist	Zengeza Clinic	Outpatient	2021-03-25	Female	41	Yes	Negative	2018-03-01	Divorced	No	0	0	0	0	No	No	No	No	No	Yes	Yes	Yes	No	No	No	No	No	No	No	Mild	Negative										93810827	d7d58841-fff4-45a9-bfef-8a3a907d903b	2021-04-28T13:34:50		[]	submitted_via_web
115	Midlands	Gweru	Child Welfare Clinic	General VCT	2021-03-04	Female	34	Yes	Negative	2020-12-15	Single	No	0	0	0	0	No	No	No	No	No	No	Yes	Yes	No	No	No	Yes	Yes	No	No	Moderate	Negative										94254827	546a941c-0d8a-4ff9-bc76-c30753d18bd2	2021-05-02T20:23:56		[]	submitted_via_web
116	Harare	Harare dist	Seke North Clinic	Outpatient	2021-03-05	Female	25	Yes	Negative	2021-01-15	Married to new partner in the last year	Yes	No	Yes	Yes	Very faithful	Yes	No	No	No	No	No	Yes	No	No	No	No	No	No	No	No	Severe	Negative										93809450	b892c5d5-7ab4-4d86-8189-f7bdbf1978e3	2021-04-28T13:23:24		[]	submitted_via_web
117	Harare	Harare dist	St Mary's Clinic	Antenatal	2021-03-29	Female	24	Yes	Negative	2018-02-21	Married for longer than a year	Yes	No	No	No	Very faithful	No	No	No	No	No	No	Yes	No	No	No	No	No	No	No	No	Not at all	Negative										93806059	08526560-12bf-4dfa-84fe-807f447459a1	2021-04-28T12:50:00		[]	submitted_via_web
118	Harare	Harare dist	Seke North Clinic	Outpatient	2021-03-03	Male	33	Yes	Negative	2020-11-12	Married for longer than a year	Yes	Yes	Yes	Yes	Not sure	No	No	No	No	No	No	Yes	Yes	No	No	No	No	No	No	No	Mild	Negative										93816178	9cd3c399-d5e7-4166-aff8-83ab4459be2d	2021-04-28T14:19:20		[]	submitted_via_web
119	Harare	Harare dist	Zengeza Clinic	Outpatient	2021-03-25	Female	23	No	0	0	Married for longer than a year	Yes	No	0	Yes	Not sure	No	No	No	No	No	No	Yes	No	No	No	No	No	No	No	No	Not at all	Negative										93815816	e4e300df-df3c-43e5-a34c-44504c95d936	2021-04-28T14:16:11		[]	submitted_via_web
120	Harare	Harare dist	Zengeza Clinic	Outpatient	2021-03-04	Male	31	Yes	Negative	2015-04-09	Married for longer than a year	Yes	No	Yes	Yes	Very faithful	No	No	No	No	No	No	No	No	No	No	No	No	No	No	No	Mild	Negative										93809259	80ad92d9-26c4-423e-8e02-8d31ac695ddc	2021-04-28T13:21:05		[]	submitted_via_web
121	Harare	Harare dist	Zengeza Clinic	Outpatient	2021-03-26	Male	22	Yes	Negative	2020-02-01	Married for longer than a year	Yes	No	Yes	Yes	Very faithful	No	No	No	Yes	Yes	No	Yes	Yes	No	No	No	No	No	No	No	Mild	Negative										93815500	16025027-5835-4dc8-92ec-ce501a4f6bcc	2021-04-28T14:13:12		[]	submitted_via_web
122	Harare	Harare dist	St Mary's Clinic	Antenatal	2021-03-29	Female	24	Yes	Negative	2021-03-29	Married for longer than a year	No	0	0	0	Very faithful	No	No	No	No	No	No	No	No	No	No	No	No	No	No	No	Not at all	Negative										93805790	df647481-c130-4f53-b8f5-7be4a28569ff	2021-04-28T12:47:10		[]	submitted_via_web
123	Harare	Harare dist	St Mary's Clinic	Antenatal	2021-03-29	Female	22	Yes	Negative	2021-03-24	Married for longer than a year	Yes	No	No	No	Not sure	No	No	No	No	No	No	No	No	No	No	No	No	No	No	No	Moderate	Negative										93809141	d5f1bf50-10de-4950-be00-e95503820cd8	2021-04-28T13:20:00		[]	submitted_via_web
124	Harare	Harare dist	Seke South Clinic	Outpatient	2021-03-10	Female	22	Yes	Negative	2020-01-10	Married to new partner in the last year	Yes	Yes	Yes	Yes	Very faithful	No	No	No	No	No	No	Yes	Yes	No	No	No	No	No	No	No	Not at all	Negative										93798892	056c5206-26de-40fc-87f4-4a98f38f9674	2021-04-28T11:53:49		[]	submitted_via_web
125	Harare	Harare dist	Seke South Clinic	Outpatient	2021-03-04	Female	66	Yes	Negative	2000-06-14	Married for longer than a year	Yes	Yes	Yes	No	Very faithful	Yes	No	No	No	No	No	No	No	No	No	Yes	No	No	No	No	Severe	Positive										93803321	2cc8dc15-c6c4-4b92-8e5b-1562b881167a	2021-04-28T12:26:09		[]	submitted_via_web
126	Bulawayo	Bulawayo dist	Bambanani New Start	General VCT	2021-04-27	Male	27	Yes	Negative	2020-03-16	Married for longer than a year	Yes	No	No	Yes	Very faithful	No	No	No	No	No	No	No	No	No	No	No	No	No	No	No	Mild	Negative										93698029	924167af-2750-4182-a89c-5002ea816835	2021-04-27T14:49:10		[]	submitted_via_web
127	Bulawayo	Bulawayo dist	Cowdry Park Clinic	General VCT	2021-04-14	Male	67	No	0	0	Married for longer than a year	Yes	No	No	No	Very faithful	No	No	No	No	No	Yes	Yes	Yes	No	No	No	No	No	No	No	Mild	Negative										92297449	07904cea-c13c-4c98-a4ca-d8e2a99575e0	2021-04-14T17:18:59		[]	submitted_via_web
128	Bulawayo	Bulawayo dist	Cowdry Park Clinic	Antenatal	2021-04-14	Female	18	Yes	Negative	2020-12-16	Married to new partner in the last year	Yes	No	Yes	Yes	Very faithful	No	No	No	No	No	No	Yes	No	No	No	No	No	No	No	No	Not at all	Negative										92297022	32b2325b-8121-494d-ac6f-96a6fe6bbaa8	2021-04-14T17:16:07		[]	submitted_via_web
129	Mash Central	Guruve	Ruyamuro Clinic	General VCT	2021-04-12	Female	23	Yes	Negative	2020-11-19	Married to new partner in the last year	Yes	Yes	Yes	Yes	Not faithful at all	No	No	Yes	No	No	No	Yes	No	No	Yes	No	No	No	No	No	Severe	Negative										92299805	e7bbff81-2f95-4f3d-9857-6313bb568710	2021-04-14T17:34:40		[]	submitted_via_web
130	Mash Central	Guruve	Ruyamuro Clinic	General VCT	2021-04-12	Female	17	Yes	Negative	2020-12-15	Separated	No	0	0	0	0	No	No	No	No	No	No	No	No	No	No	Yes	No	No	No	No	Mild	Negative										92300175	80646608-fd95-414b-84d5-3e360a37c153	2021-04-14T17:37:35		[]	submitted_via_web
131	Mash Central	Guruve	Ruyamuro Clinic	Antenatal	2021-04-12	Female	22	Yes	Negative	2018-10-17	Cohabiting but not married	No	0	0	0	Not faithful at all	No	No	No	No	No	No	No	No	No	No	No	No	No	No	No	Mild	Negative										92300567	e33b47a5-617a-4f70-9dd0-075f03cc67f2	2021-04-14T17:39:59		[]	submitted_via_web
132	Bulawayo	Bulawayo dist	Cowdry Park Clinic	Antenatal	2021-04-14	Female	21	Yes	Negative	2020-12-01	Married for longer than a year	Yes	Yes	Yes	Yes	Very faithful	No	No	No	No	No	No	Yes	No	No	No	No	No	No	No	No	Not at all	Negative										92297166	8b3285ea-a964-4d44-b146-a081aac82e27	2021-04-14T17:17:35		[]	submitted_via_web
133	Mash Central	Guruve	Ruyamuro Clinic	General VCT	2021-04-09	Male	16	Yes	Negative	2020-10-15	Married for longer than a year	Yes	Yes	Yes	Yes	Not sure	No	No	Yes	Yes	No	No	Yes	No	No	No	No	Yes	No	No	No	Moderate	Negative										92302711	89d19740-2fc3-42ce-9144-70963699b1c0	2021-04-14T17:56:29		[]	submitted_via_web
134	Mash Central	Guruve	Ruyamuro Clinic	General VCT	2021-04-09	Female	33	Yes	Negative	2020-07-22	Married for longer than a year	Yes	No	Yes	Yes	Very faithful	No	No	No	Yes	No	No	Yes	No	No	No	No	No	No	No	No	Not at all	Negative										92303594	3d7ca91b-d306-479c-83f1-ac88893e2183	2021-04-14T18:02:27		[]	submitted_via_web
135	Mash West	Kariba	Nyamhunga Clinic	Antenatal	2021-04-07	Female	30	Yes	Negative	2021-01-15	Married to new partner in the last year	Yes	Yes	Yes	Yes	Very faithful	No	No	No	No	No	No	No	No	No	No	No	No	No	No	No	Mild	Negative										96303657	f824dc3b-42c0-45fd-8a8e-6496ae72cc37	2021-05-20T09:15:03		[]	submitted_via_web
136	Bulawayo	Bulawayo dist	Cowdry Park Clinic	TB Clinic	2021-04-14	Female	26	Yes	Negative	2021-02-16	Married for longer than a year	Yes	Yes	Yes	Yes	Very faithful	No	No	No	No	No	No	Yes	Yes	No	Yes	No	No	No	No	No	Moderate	Negative										92302588	ccf1b3fa-8fe8-4acf-b174-8d07d9e961b4	2021-04-14T17:55:39		[]	submitted_via_web
137	Bulawayo	Bulawayo dist	Cowdry Park Clinic	Outpatient	2020-06-02	Female	21	Yes	Negative	2020-06-08	Married for longer than a year	Yes	Yes	Yes	No	Not sure	No	No	No	Yes	No	Yes	Yes	Yes	No	No	No	Yes	No	Yes	Yes	Moderate	Positive										92302307	d0cfe44d-2e4a-49f8-b213-c145c78909ae	2021-04-14T17:52:19		[]	submitted_via_web
138	Bulawayo	Bulawayo dist	Cowdry Park Clinic	General VCT	2021-04-14	Female	25	Yes	Negative	2020-08-01	Married for longer than a year	Yes	No	Yes	0	Not faithful at all	No	No	No	No	No	No	Yes	No	No	No	No	No	No	No	No	Moderate	Negative										92302166	9c00ef2e-a9b5-42d4-ad21-1d3f195ecf95	2021-04-14T17:50:28		[]	submitted_via_web
139	Bulawayo	Bulawayo dist	Cowdry Park Clinic	Outpatient	2021-04-14	Male	26	Yes	Negative	2020-10-26	Married for longer than a year	Yes	Yes	Yes	No	Not sure	No	No	No	No	No	No	Yes	No	No	No	No	Yes	No	No	Yes	Mild	Negative										92302483	cbb5c5c6-dfbb-43fd-9919-714be952d423	2021-04-14T17:54:14		[]	submitted_via_web
140	Mash Central	Guruve	Ruyamuro Clinic	General VCT	2021-04-12	Female	43	Yes	Negative	2020-10-15	Married for longer than a year	No	0	0	0	Very faithful	No	No	No	No	No	No	No	No	No	No	No	No	No	No	No	Not at all	Negative										92302132	c49a5306-a32c-4d42-ae6d-23f71bc372b3	2021-04-14T17:50:15		[]	submitted_via_web
141	Mash Central	Guruve	Ruyamuro Clinic	General VCT	2021-04-12	Female	24	Yes	Negative	2021-01-06	Married for longer than a year	Yes	Yes	Yes	Yes	Very faithful	No	No	No	No	No	No	No	No	No	No	No	No	No	No	No	Not at all	Negative										92302325	16d15455-694e-4917-b607-de9b1e200266	2021-04-14T17:52:33		[]	submitted_via_web
142	Mash Central	Guruve	Ruyamuro Clinic	General VCT	2021-04-09	Female	30	Yes	Negative	2020-10-14	Married for longer than a year	Yes	Yes	Yes	No	Very faithful	No	No	No	No	No	No	No	No	No	No	No	No	No	No	No	Mild	Negative										92303884	ea88d237-eaa7-4143-9a8a-4da478b7e808	2021-04-14T18:04:12		[]	submitted_via_web
143	Bulawayo	Bulawayo dist	Cowdry Park Clinic	Antenatal	2021-04-14	Female	29	Yes	Negative	2021-01-05	Married for longer than a year	Yes	Yes	Yes	Yes	Very faithful	No	No	No	No	No	No	Yes	No	No	No	No	No	No	No	No	Not at all	Negative										92296418	3d8c189f-91f1-4495-855f-83953a530ccf	2021-04-14T17:11:17		[]	submitted_via_web
144	Bulawayo	Bulawayo dist	Cowdry Park Clinic	Antenatal	2021-04-14	Female	30	Yes	Negative	2019-03-06	Married to new partner in the last year	Yes	No	No	Yes	Very faithful	No	No	No	No	No	No	Yes	Yes	No	No	No	No	No	No	No	Not at all	Negative										92296117	9b485a41-7ed0-470a-beca-06ccaadc0858	2021-04-14T17:09:17		[]	submitted_via_web
145	Bulawayo	Bulawayo dist	Cowdry Park Clinic	General VCT	2021-04-14	Male	61	Yes	Negative	2020-08-05	Married for longer than a year	Yes	No	Yes	Yes	Very faithful	No	No	No	No	No	Yes	Yes	Yes	No	No	No	No	No	No	No	Mild	Negative										92301859	b952d495-f923-47f7-ac8c-1c56b96b3eb5	2021-04-14T17:48:33		[]	submitted_via_web
146	Manicaland	Nyanga	Avilla Mission Hospital	Antenatal	2021-04-14	Female	20	Yes	Negative	2021-02-15	Married for longer than a year	Yes	No	No	Yes	Not sure	No	No	No	No	No	No	No	No	No	No	No	No	No	Yes	No	Not at all	Negative										96187882	96736cca-a36b-49f8-9472-461c25e56c2b	2021-05-19T14:01:03		[]	submitted_via_web
147	Harare	Harare dist	Seke South Clinic	Outpatient	2021-03-09	Male	26	Yes	Negative	2020-02-12	Married to new partner in the last year	Yes	No	Yes	Yes	Not sure	No	No	No	No	No	No	No	No	No	No	No	No	Yes	Yes	No	Mild	Negative										93786524	cd69d60c-f100-40ab-9a4f-37c400ee7331	2021-04-28T10:19:46		[]	submitted_via_web
148	Harare	Harare dist	Seke South Clinic	Outpatient	2021-03-16	Female	30	Yes	Negative	2020-11-09	Married for longer than a year	Yes	No	Yes	Yes	Very faithful	No	No	No	No	No	No	Yes	Yes	No	No	No	No	No	No	No	Mild	Negative										93786523	eff5ff16-58f4-431a-abe2-1d4139d1d97d	2021-04-28T10:19:45		[]	submitted_via_web
149	Manicaland	Buhera	Birchenough Bridge Hospital	Antenatal	2021-04-23	Female	26	Yes	Negative	2021-01-12	Married for longer than a year	Yes	Yes	Yes	Yes	Very faithful	No	No	No	No	No	No	Yes	No	No	No	No	No	No	No	No	Not at all	Negative										93397704	9748dfe9-26ad-42fc-b4f9-9a7ec585e84a	2021-04-24T18:23:58		[]	submitted_via_web
150	Manicaland	Buhera	Birchenough Bridge Hospital	Antenatal	2021-04-23	Female	29	Yes	Negative	2021-01-12	Married to new partner in the last year	Yes	Yes	Yes	Yes	Not sure	Yes	No	No	No	No	No	Yes	No	Yes	No	Yes	No	No	Yes	No	Mild	Positive										93397702	7c0972ab-9b4f-49bb-a86e-3428485f1f84	2021-04-24T18:23:57		[]	submitted_via_web
151	Manicaland	Buhera	Birchenough Bridge Hospital	General VCT	2021-04-12	Female	36	Yes	Negative	2021-01-05	Married for longer than a year	Yes	Yes	Yes	Yes	Not sure	No	No	No	No	No	No	Yes	No	No	No	No	No	No	No	No	Mild	Negative										93397696	6c690983-cdfb-4ea7-a134-a4a3f39fb1c9	2021-04-24T18:23:55		[]	submitted_via_web
152	Manicaland	Buhera	Birchenough Bridge Hospital	Antenatal	2021-04-12	Female	19	Yes	Negative	2021-03-08	Married for longer than a year	Yes	Yes	Yes	Yes	Not sure	Yes	No	No	No	No	No	Yes	No	No	No	No	No	No	No	No	Mild	Negative										93397699	9e96dbeb-2ad7-410e-a33c-4f12327386bd	2021-04-24T18:23:56		[]	submitted_via_web
153	Manicaland	Buhera	Birchenough Bridge Hospital	Antenatal	2021-04-07	Female	29	Yes	Negative	2020-06-10	Married for longer than a year	Yes	Yes	Yes	Yes	Very faithful	No	No	No	No	No	No	No	No	No	No	No	No	No	No	No	Not at all	Negative										93397653	74c5d219-fa6b-474f-abe1-5dafa7247383	2021-04-24T18:23:28		[]	submitted_via_web
154	Mash West	Zvimba	Banket Hospital	Antenatal	2021-04-23	Female	34	Yes	Negative	2017-08-17	Married for longer than a year	Yes	Yes	No	Yes	Not faithful at all	No	No	No	No	No	No	Yes	Yes	No	No	No	Yes	No	No	No	Not at all	Negative										93369985	fb785b96-dc24-4172-9382-77b54260476c	2021-04-24T12:54:14		[]	submitted_via_web
155	Manicaland	Buhera	Birchenough Bridge Hospital	Antenatal	2021-04-07	Female	16	Yes	Negative	2020-12-15	Married for longer than a year	Yes	Yes	Yes	Yes	Very faithful	No	No	No	No	No	No	Yes	No	No	No	No	No	No	No	No	Not at all	Negative										93397546	4dd2fec7-a338-408f-bf29-9f03494eb0c6	2021-04-24T18:22:30		[]	submitted_via_web
156	Manicaland	Buhera	Birchenough Bridge Hospital	General VCT	2021-04-07	Female	45	Yes	Negative	2020-01-14	Married for longer than a year	Yes	Yes	Yes	No	Not sure	No	No	No	No	No	No	Yes	No	Yes	No	No	No	No	No	No	Moderate	Negative										93397542	01c9894b-9973-4ec8-ac81-c2720385f400	2021-04-24T18:22:29		[]	submitted_via_web
157	Manicaland	Buhera	Birchenough Bridge Hospital	General VCT	2021-04-07	Female	37	Yes	Negative	2019-06-12	Married for longer than a year	Yes	Yes	Yes	Yes	Very faithful	No	No	No	No	No	Yes	Yes	No	Yes	No	No	No	No	No	No	Moderate	Negative										93397538	cbec0763-cdbf-4158-8264-12f375c02273	2021-04-24T18:22:26		[]	submitted_via_web
158	Manicaland	Buhera	Birchenough Bridge Hospital	Outpatient	2021-04-07	Female	30	Yes	Negative	2020-12-18	Married for longer than a year	Yes	Yes	Yes	Yes	Very faithful	No	No	No	No	No	No	Yes	No	No	No	No	No	No	No	No	Mild	Negative										93397534	cb7885a1-8381-4577-b913-9484d67c5a98	2021-04-24T18:22:24		[]	submitted_via_web
159	Manicaland	Buhera	Birchenough Bridge Hospital	General VCT	2021-04-07	Male	42	No	0	0	Married for longer than a year	Yes	Yes	Yes	Yes	Very faithful	No	No	No	No	No	No	Yes	No	No	No	No	No	No	No	No	Mild	Positive										93397535	fa10fff4-35b4-473c-8c19-f3bc8c9cb45d	2021-04-24T18:22:25		[]	submitted_via_web
160	Manicaland	Buhera	Birchenough Bridge Hospital	General VCT	2021-04-07	Female	16	No	0	0	Single	No	0	0	0	0	No	No	No	No	No	No	No	No	No	No	No	No	No	No	No	Mild	Negative										93397525	aae430ea-8ff9-4918-a3c2-655f15e244e4	2021-04-24T18:22:19		[]	submitted_via_web
161	Manicaland	Buhera	Birchenough Bridge Hospital	Outpatient	2021-04-07	Female	34	Yes	Negative	2019-11-07	Married for longer than a year	Yes	Yes	Yes	Yes	Very faithful	No	No	No	No	No	No	No	No	No	No	No	No	No	No	No	Not at all	Negative										93397514	94a824f1-af98-4c7a-9097-87556859f595	2021-04-24T18:22:14		[]	submitted_via_web
162	Midlands	Gweru	Gweru Provincial Hospital	General VCT	2021-03-10	Female	30	Yes	Negative	2020-03-15	Single	Yes	No	Yes	Yes	0	No	No	No	No	No	No	No	No	No	No	No	No	No	No	No	Moderate	Negative										94250308	41fd63f9-cc2c-4015-9722-0b77b8dfd6dc	2021-05-02T18:59:05		[]	submitted_via_web
163	Midlands	Gweru	Gweru Provincial Hospital	General VCT	2021-03-10	Female	38	Yes	Negative	2020-11-15	Married for longer than a year	Yes	Yes	Yes	Yes	Very faithful	No	No	No	No	No	No	No	No	No	No	No	No	No	No	No	Mild	Negative										94250292	c16f277f-aff6-4200-b168-646a933a5f29	2021-05-02T18:58:34		[]	submitted_via_web
164	Manicaland	Buhera	Birchenough Bridge Hospital	Antenatal	2021-04-09	Female	21	Yes	Negative	2021-01-07	Married for longer than a year	Yes	Yes	Yes	Yes	Not sure	No	No	No	No	No	No	Yes	No	No	No	No	No	No	No	No	Moderate	Positive										93397512	2156b84d-a11c-40b8-87dd-ba85699e9291	2021-04-24T18:22:13		[]	submitted_via_web
165	Manicaland	Buhera	Birchenough Bridge Hospital	General VCT	2021-04-12	Female	19	Yes	Negative	2020-10-19	Single	No	0	0	0	0	No	No	No	No	No	No	Yes	No	No	No	No	No	No	No	No	Not at all	Negative										93397509	67208188-e645-4e9a-bd2b-04cf09d2b00a	2021-04-24T18:22:12		[]	submitted_via_web
166	Manicaland	Buhera	Birchenough Bridge Hospital	Antenatal	2021-04-12	Female	18	Yes	Negative	2020-01-16	Married to new partner in the last year	Yes	Yes	Yes	Yes	Very faithful	No	No	No	No	No	No	Yes	No	No	No	No	No	No	No	No	Mild	Negative										93397506	92185321-bd68-4bd3-9f7d-30a1829003fc	2021-04-24T18:22:11		[]	submitted_via_web
167	Manicaland	Buhera	Birchenough Bridge Hospital	Outpatient	2021-04-12	Male	27	Yes	Negative	2019-06-11	Single	Yes	No	No	No	0	No	No	No	No	No	Yes	Yes	No	No	No	No	No	No	No	No	Severe	Positive										93397501	65b3210c-8706-46a5-9c67-e69976ada33a	2021-04-24T18:22:10		[]	submitted_via_web
168	Manicaland	Buhera	Birchenough Bridge Hospital	Antenatal	2021-04-12	Female	24	Yes	Negative	2021-04-23	Cohabiting but not married	No	0	0	0	Very faithful	No	No	No	No	No	Yes	Yes	No	No	No	No	No	No	No	No	Mild	Negative										93397498	d6b320d7-3464-48b3-816f-8a4147d3fb37	2021-04-24T18:22:09		[]	submitted_via_web
169	Harare	Harare dist	Seke South Clinic	Outpatient	2021-04-12	Female	25	Yes	Negative	2020-06-10	Married for longer than a year	Yes	Yes	Yes	Yes	Very faithful	No	No	No	No	No	No	Yes	No	No	No	No	No	No	No	No	Not at all	Negative										93778537	e1930e9a-919a-44d5-b2eb-f374cd54101c	2021-04-28T09:01:37		[]	submitted_via_web
170	Mash West	Zvimba	Banket Hospital	Antenatal	2021-04-22	Female	38	Yes	Negative	2021-02-17	Married for longer than a year	Yes	No	No	Yes	Not sure	No	No	No	No	No	No	Yes	No	No	No	No	No	No	No	No	Mild	Negative										93263769	82985faf-4783-4a3b-a52e-4b630b686959	2021-04-23T12:14:26		[]	submitted_via_web
171	Mat North	Tsholotsho	Tsholotsho Urban Clinic	General VCT	2021-04-14	Female	32	Yes	Negative	2020-11-25	Single	No	0	0	0	0	Yes	No	No	No	No	No	Yes	Yes	No	No	Yes	No	No	Yes	No	Moderate	Negative										92357003	86b967c2-1fb2-4fd1-822a-9b9da345609b	2021-04-15T07:26:35		[]	submitted_via_web
172	Mash East	Seke	Overspill Clinic	General VCT	2021-04-26	Female	24	No	0	0	Married for longer than a year	Yes	Yes	No	No	Not sure	No	No	No	No	No	No	No	No	No	No	No	No	No	No	No	Mild	Negative										93643244	3ffbd8d7-5b69-47b0-9fbd-8373db659bbd	2021-04-27T06:27:06		[]	submitted_via_web
173	Harare	Harare dist	Sally Mugabe Central Hospital	Outpatient	2021-04-14	Female	25	Yes	Negative	2017-04-15	Married for longer than a year	Yes	No	Yes	Yes	Not sure	No	No	No	No	No	No	No	No	No	No	No	No	No	No	No	Mild	Negative										92749956	7c695f29-da18-49b1-bcc8-613df8e0db87	2021-04-19T09:28:23		[]	submitted_via_web
174	Harare	Harare dist	Seke North Clinic	Outpatient	2020-04-17	Female	25	Yes	Negative	2020-04-16	Married for longer than a year	Yes	No	Yes	Yes	Not sure	No	No	No	No	No	No	No	No	No	Yes	No	Yes	No	No	No	Mild	Negative										93928814	a0629348-6973-4bb3-82af-e0724ac2e379	2021-04-29T13:01:59		[]	submitted_via_web
175	Harare	Harare dist	Seke North Clinic	Outpatient	2021-04-01	Female	28	Yes	Negative	2020-04-21	Married for longer than a year	Yes	No	Yes	Yes	Not sure	No	No	No	No	No	No	Yes	Yes	No	No	No	No	No	No	No	Mild	Negative										93928854	fd55e9c0-5192-4024-8ab7-f35648a4dcc3	2021-04-29T13:02:15		[]	submitted_via_web
176	Manicaland	Chipinge	Chipinge District Hospital	Outpatient	2021-03-25	Male	29	Yes	Negative	2018-10-30	Married for longer than a year	Yes	No	Yes	Yes	Not sure	No	No	No	No	No	No	No	No	No	No	No	No	No	No	No	Moderate	Negative										95243250	caf1f6fb-446f-48f2-8aff-463fb994f945	2021-05-11T14:55:53		[]	submitted_via_web
177	Harare	Harare dist	Seke South Clinic	Outpatient	2021-03-16	Female	29	Yes	Negative	2019-06-21	Married for longer than a year	Yes	No	Yes	Yes	Not sure	No	No	No	No	No	No	Yes	Yes	No	No	No	No	No	No	No	Mild	Negative										93786097	3d44e1f8-f08f-423b-8cb2-4498f501b37d	2021-04-28T10:14:49		[]	submitted_via_web
178	Manicaland	Nyanga	Avilla Mission Hospital	Antenatal	2021-04-12	Female	30	Yes	Negative	2021-04-23	Married for longer than a year	Yes	Yes	Yes	Yes	Very faithful	No	No	No	No	No	No	No	No	No	No	No	No	No	No	No	Mild	Negative										96151722	91a42627-60a3-40d8-b494-79335814f846	2021-05-19T10:18:31		[]	submitted_via_web
179	Mash Central	Shamva	Madziwa Rural Hospital	Outpatient	2021-04-15	Male	30	Yes	Negative	2010-06-15	Married for longer than a year	Yes	Yes	No	No	Not sure	No	No	No	No	No	No	No	Yes	No	Yes	Yes	Yes	No	No	No	Mild	Negative										96151683	e759b5f8-08bb-4513-bbc8-093debfc2368	2021-05-19T10:18:14		[]	submitted_via_web
180	Mash East	Hwedza	Hwedza Rural Hospital	Other	2021-04-26	Other	43	Yes	Negative	2018-04-15	Divorced	Yes	No	Yes	Yes	0	No	No	No	No	No	No	Yes	No	No	No	No	No	Yes	No	No	Moderate	Negative										96151626	8024af49-6e6e-4f61-905d-0e775fe669ae	2021-05-19T10:17:47		[]	submitted_via_web
181	Bulawayo	Bulawayo dist	Bambanani New Start	General VCT	2021-04-27	Male	24	Yes	Negative	2020-03-15	Single	Yes	No	Yes	Yes	0	No	No	No	No	No	No	No	No	No	No	No	No	No	No	No	Mild	Negative										93702943	51e422ea-4379-412a-b385-b9feb8399bdf	2021-04-27T15:26:33		[]	submitted_via_web
182	Midlands	Kwekwe	Al Davies Clinic	Antenatal	2021-04-30	Female	36	Yes	Negative	2018-05-15	Married for longer than a year	Yes	Yes	Yes	Yes	Very faithful	No	No	No	No	No	No	No	No	Yes	No	No	Yes	No	No	No	Moderate	Negative										96151479	d55cd400-abc8-477d-b0f0-4a7e6e6728b7	2021-05-19T10:16:46		[]	submitted_via_web
183	Mash Central	Shamva	Madziwa Rural Hospital	Outpatient	2021-04-15	Male	30	Yes	Negative	2010-06-15	Married for longer than a year	Yes	Yes	No	No	Not sure	No	No	No	No	No	No	No	Yes	No	Yes	Yes	Yes	No	No	No	Mild	Negative										96150913	cbe744bf-880b-40aa-bdcc-a6a0bf535214	2021-05-19T10:13:02		[]	submitted_via_web
184	Manicaland	Nyanga	Avilla Mission Hospital	Antenatal	2021-04-12	Female	26	Yes	Negative	2020-12-15	Married for longer than a year	Yes	Yes	Yes	Yes	Not sure	No	No	No	No	No	No	No	No	No	No	No	No	No	No	No	Mild	Negative										96150863	c5661648-0ade-4115-aca0-0924399a3098	2021-05-19T10:12:37		[]	submitted_via_web
185	Bulawayo	Bulawayo dist	Bambanani New Start	General VCT	2021-04-28	Female	31	Yes	Negative	2021-01-14	Married for longer than a year	Yes	Yes	No	Yes	Not faithful at all	No	No	No	No	No	No	No	No	No	No	No	No	No	No	No	Moderate	Negative										94437714	a69663df-d440-49f6-8440-39513208e755	2021-05-04T14:57:01		[]	submitted_via_web
186	Midlands	Kwekwe	Al Davies Clinic	Antenatal	2021-03-30	Female	36	Yes	Negative	2018-06-13	Married for longer than a year	Yes	Yes	Yes	Yes	Not sure	No	No	No	No	No	No	No	No	No	No	No	No	No	No	No	Mild	Positive										96150806	3d07f163-1b97-4797-9f30-89758029047f	2021-05-19T10:12:13		[]	submitted_via_web
187	Manicaland	Nyanga	Avilla Mission Hospital	Antenatal	2021-04-12	Female	29	Yes	Negative	2020-08-15	Married for longer than a year	Yes	Yes	Yes	Yes	Not sure	No	No	No	No	No	No	No	No	No	No	No	No	No	No	No	Mild	Negative										96150567	0c161f50-d1d8-42d1-b446-1a29f80693b0	2021-05-19T10:10:33		[]	submitted_via_web
188	Midlands	Kwekwe	Al Davies Clinic	STI Clinic	2021-04-13	Female	27	Yes	Negative	2019-03-13	Single	No	0	0	0	0	No	No	No	Yes	No	Yes	Yes	Yes	Yes	No	No	Yes	No	Yes	No	Moderate	Negative										96150453	f487bf6e-bff3-4751-af5d-2e9918c01924	2021-05-19T10:09:42		[]	submitted_via_web
189	Mash Central	Shamva	Madziwa Rural Hospital	Outpatient	2021-03-31	Male	28	Yes	Negative	2020-11-15	Married for longer than a year	Yes	Yes	Yes	Yes	Very faithful	No	No	No	No	No	No	No	No	No	Yes	No	Yes	Yes	No	No	Moderate	Positive										96150421	d4884ec9-6c2a-4a8e-a99e-6a61b77b0e76	2021-05-19T10:09:33		[]	submitted_via_web
190	Manicaland	Nyanga	Avilla Mission Hospital	Antenatal	2021-04-12	Female	21	Yes	Negative	2020-07-15	Married for longer than a year	Yes	Yes	Yes	Yes	Not sure	No	No	No	No	No	No	No	No	No	No	No	No	No	No	No	Mild	Negative										96150349	7cd9cbf4-ca27-4f80-8185-b6c489ec4f16	2021-05-19T10:08:44		[]	submitted_via_web
191	Bulawayo	Bulawayo dist	Bambanani New Start	General VCT	2021-04-21	Female	19	Yes	Negative	2021-02-10	Single	No	0	0	0	0	No	No	No	No	No	No	Yes	No	No	No	No	No	No	No	No	Mild	Negative										93148120	c747487e-af3a-4843-b2cb-56254bfee5dd	2021-04-22T12:20:20		[]	submitted_via_web
192	Mat North	Tsholotsho	Tsholotsho Urban Clinic	General VCT	2021-04-16	Female	58	Yes	Negative	2020-03-18	Married for longer than a year	Yes	Yes	Yes	No	Not sure	No	No	No	No	No	No	Yes	No	No	No	No	No	No	No	No	Severe	Negative										92750149	4e570064-76e0-437d-ac05-847573d236f7	2021-04-19T09:30:07		[]	submitted_via_web
193	Bulawayo	Bulawayo dist	Bambanani New Start	General VCT	2021-04-29	Female	51	Yes	Negative	2021-02-10	Married for longer than a year	Yes	Yes	Yes	Yes	Not faithful at all	No	No	No	No	No	No	Yes	No	No	No	No	No	No	No	No	Moderate	Negative										94437810	ed84f228-73a1-4e2b-94b5-9f4d24199809	2021-05-04T14:57:20		[]	submitted_via_web
194	Bulawayo	Bulawayo dist	Bambanani New Start	General VCT	2021-04-29	Male	22	Yes	Negative	2021-01-12	Single	Yes	Yes	Yes	Yes	0	No	No	No	No	No	No	No	No	No	No	No	No	No	No	No	Moderate	Negative										94437806	d6f07eae-cffd-4202-bc25-f9c39ef4e1be	2021-05-04T14:57:19		[]	submitted_via_web
195	Bulawayo	Bulawayo dist	Bambanani New Start	General VCT	2021-04-29	Male	37	No	0	0	Married for longer than a year	Yes	No	No	Yes	Very faithful	No	No	No	No	No	No	No	No	No	No	No	No	No	No	No	Moderate	Positive										94437803	909ae391-8e34-4500-b24e-6ebcb32a04ae	2021-05-04T14:57:19		[]	submitted_via_web
196	Bulawayo	Bulawayo dist	Bambanani New Start	General VCT	2021-04-29	Female	45	Yes	Negative	2019-03-15	Single	Yes	Yes	Yes	Yes	0	No	No	No	No	No	No	No	No	No	No	No	No	No	No	No	Moderate	Negative										94437799	0760c428-49ea-45b3-9cfd-d361cdbbb062	2021-05-04T14:57:17		[]	submitted_via_web
198	Bulawayo	Bulawayo dist	Bambanani New Start	General VCT	2021-04-30	Male	23	Yes	Negative	2021-02-03	Single	Yes	No	Yes	Yes	0	No	No	No	No	No	No	No	No	No	No	No	No	No	No	No	Not at all	Negative										94437791	3c9652c7-2a56-4840-b4a8-9704f782df96	2021-05-04T14:57:16		[]	submitted_via_web
199	Bulawayo	Bulawayo dist	Bambanani New Start	General VCT	2021-04-30	Male	33	Yes	Negative	2019-05-23	Single	No	0	0	0	0	No	No	No	No	No	No	Yes	No	No	No	No	No	No	No	No	Moderate	Negative										94437783	d6d7aedc-bfb9-4866-b9b5-da54ffc65afe	2021-05-04T14:57:14		[]	submitted_via_web
200	Bulawayo	Bulawayo dist	Bambanani New Start	General VCT	2021-04-30	Male	21	Yes	Negative	2018-10-23	Single	Yes	No	Yes	Yes	0	No	No	No	No	No	No	Yes	No	No	No	No	No	No	No	No	Moderate	Negative										94437777	4cce85b8-f673-4994-baee-957504d8e23a	2021-05-04T14:57:13		[]	submitted_via_web
201	Bulawayo	Bulawayo dist	Bambanani New Start	General VCT	2021-04-30	Female	42	Yes	Negative	2021-04-05	Married for longer than a year	Yes	Yes	Yes	No	Not sure	No	No	No	No	No	No	Yes	No	No	No	No	No	No	No	No	Moderate	Negative										94437759	6c898ead-6f73-4738-9da3-c0268a0ff0a6	2021-05-04T14:57:09		[]	submitted_via_web
202	Bulawayo	Bulawayo dist	Bambanani New Start	General VCT	2021-04-30	Male	31	Yes	Negative	2020-12-10	Married for longer than a year	Yes	No	Yes	Yes	Not sure	No	No	No	No	No	No	No	No	No	No	No	No	No	No	No	Mild	Negative										94437751	67090b61-2d8e-4055-98f4-f2f1e1ee98c7	2021-05-04T14:57:08		[]	submitted_via_web
203	Bulawayo	Bulawayo dist	Bambanani New Start	General VCT	2021-04-30	Female	25	Yes	Negative	2021-02-11	Single	Yes	No	Yes	Yes	0	No	No	No	No	No	No	Yes	No	No	No	No	No	No	No	No	Not at all	Negative										94437742	26979e95-2666-4f36-b687-5fae3154ebaa	2021-05-04T14:57:06		[]	submitted_via_web
204	Bulawayo	Bulawayo dist	Bambanani New Start	General VCT	2021-04-30	Female	46	Yes	Negative	2019-08-14	Married for longer than a year	Yes	Yes	Yes	Yes	Not sure	No	No	No	No	No	No	No	No	No	No	No	No	No	No	No	Severe	Negative										94437748	e2712f1b-b654-4c2c-ba69-79f1dd4bc831	2021-05-04T14:57:07		[]	submitted_via_web
205	Bulawayo	Bulawayo dist	Bambanani New Start	General VCT	2021-04-30	Male	24	Yes	Negative	2021-02-10	Single	Yes	No	Yes	Yes	0	No	No	No	No	No	No	Yes	No	No	No	No	No	No	No	No	Not at all	Negative										94437744	0e4b0e67-5c3c-410d-9819-e625f2373ec5	2021-05-04T14:57:07		[]	submitted_via_web
207	Bulawayo	Bulawayo dist	Bambanani New Start	General VCT	2021-04-30	Male	35	Yes	Negative	2020-11-16	Divorced	Yes	Yes	Yes	Yes	0	No	No	No	No	No	No	No	No	No	No	No	No	No	No	No	Not at all	Negative										94437735	0dcf63bb-b704-4579-ba45-d299a310833a	2021-05-04T14:57:05		[]	submitted_via_web
208	Bulawayo	Bulawayo dist	Bambanani New Start	General VCT	2021-04-30	Female	29	Yes	Negative	2019-09-12	Single	Yes	Yes	Yes	Yes	0	No	No	No	No	No	No	Yes	No	No	No	No	No	No	No	Yes	Mild	Negative										94437732	f73ebac2-ac47-4481-900f-25a89390e930	2021-05-04T14:57:04		[]	submitted_via_web
209	Bulawayo	Bulawayo dist	Bambanani New Start	General VCT	2021-04-28	Male	42	Yes	Negative	2020-09-15	Married for longer than a year	Yes	No	Yes	Yes	Not sure	No	No	No	No	No	No	No	No	No	No	No	No	No	No	No	Moderate	Negative										94437729	944310dc-d10f-44ce-b01a-e3206582d8ce	2021-05-04T14:57:03		[]	submitted_via_web
210	Bulawayo	Bulawayo dist	Bambanani New Start	General VCT	2021-05-28	Female	28	Yes	Negative	2020-09-12	Single	Yes	Yes	Yes	Yes	0	No	No	No	No	No	No	No	No	No	No	No	No	No	No	No	Moderate	Negative										94437723	5682185c-b753-40c2-ada3-5ec28f375b71	2021-05-04T14:57:03		[]	submitted_via_web
211	Bulawayo	Bulawayo dist	Bambanani New Start	General VCT	2021-04-28	Male	42	Yes	Negative	2021-01-07	Divorced	Yes	No	No	Yes	0	No	No	No	No	No	No	Yes	No	No	No	No	No	No	No	No	Severe	Positive										94437718	a2e0d5d5-0e92-427c-b4b6-693aed48513a	2021-05-04T14:57:02		[]	submitted_via_web
212	Bulawayo	Bulawayo dist	Bambanani New Start	General VCT	2021-04-28	Female	35	Yes	Negative	2019-01-15	Married for longer than a year	Yes	No	Yes	Yes	Not sure	No	No	No	No	No	No	No	No	No	No	No	No	No	No	No	Moderate	Negative										94437710	bc9d7b31-ae82-416c-baa0-36f93ff7b2aa	2021-05-04T14:57:01		[]	submitted_via_web
213	Bulawayo	Bulawayo dist	Bambanani New Start	General VCT	2021-04-28	Female	23	Yes	Negative	2019-04-21	Single	Yes	Yes	Yes	Yes	0	No	No	No	No	No	No	No	No	No	No	No	No	No	No	No	Not at all	Negative										94437706	716bd16e-9767-4cf7-81ca-c53260042091	2021-05-04T14:57:00		[]	submitted_via_web
214	Bulawayo	Bulawayo dist	Bambanani New Start	General VCT	2021-04-28	Male	40	Yes	Negative	2020-09-17	Single	Yes	Yes	No	No	0	No	No	No	No	No	No	No	No	No	No	No	No	No	No	No	Moderate	Negative										94437698	856869ea-aae0-4759-a4ec-1179c80c7bba	2021-05-04T14:56:59		[]	submitted_via_web
215	Mash East	Seke	Overspill Clinic	General VCT	2021-04-26	Female	30	Yes	Negative	2018-05-15	Married for longer than a year	Yes	No	Yes	Yes	Not sure	No	No	No	No	No	No	No	No	Yes	No	No	Yes	No	No	No	Mild	Positive										93642898	5eb2fd16-7196-455b-9a63-072b9369d983	2021-04-27T06:21:57		[]	submitted_via_web
216	Harare	Harare dist	Sally Mugabe Central Hospital	Outpatient	2021-04-14	Male	44	Yes	Negative	2020-06-15	Married for longer than a year	Yes	Yes	Yes	Yes	Very faithful	No	No	No	No	No	Yes	Yes	Yes	No	Yes	Yes	No	No	Yes	No	Moderate	Positive										92750277	1550e02a-b686-4e7e-b490-07c0f8ef4170	2021-04-19T09:30:54		[]	submitted_via_web
217	Bulawayo	Bulawayo dist	Cowdry Park Clinic	Outpatient	2021-04-14	Female	28	Yes	Negative	2021-01-07	Married for longer than a year	Yes	Yes	Yes	Yes	Very faithful	No	No	No	No	No	No	Yes	No	No	No	No	No	No	No	No	Not at all	Negative										92295675	6b1de67b-cf7f-4208-b752-339df4856694	2021-04-14T17:06:53		[]	submitted_via_web
218	Mash Central	Guruve	Ruyamuro Clinic	General VCT	2021-04-09	Female	23	Yes	Negative	2021-01-14	Married for longer than a year	Yes	Yes	Yes	Yes	Not sure	Yes	No	No	Yes	No	No	No	No	No	No	No	No	No	No	No	Not at all	Negative										92303004	00aa205d-d4e8-4a03-8def-0991f585866c	2021-04-14T17:58:44		[]	submitted_via_web
219	Mash Central	Guruve	Ruyamuro Clinic	General VCT	2021-04-09	Female	16	Yes	Negative	2020-12-16	Single	No	0	0	0	0	No	No	No	No	No	No	No	No	No	No	No	No	No	No	No	Not at all	Negative										92303217	acef130b-6923-4d14-9eb0-4b2edf077360	2021-04-14T18:00:13		[]	submitted_via_web
220	Bulawayo	Bulawayo dist	Cowdry Park Clinic	Other	2021-04-14	Female	22	Yes	Negative	2021-02-28	Married for longer than a year	Yes	No	Yes	Yes	Very faithful	No	No	No	No	No	No	Yes	No	No	No	No	Yes	No	No	No	Not at all	Negative										92295139	3c3d3a36-7848-4cf7-92c6-c927fe307864	2021-04-14T17:03:49		[]	submitted_via_web
221	Bulawayo	Bulawayo dist	Cowdry Park Clinic	Antenatal	2021-04-14	Female	17	Yes	Negative	2019-07-11	Single	No	0	0	0	0	No	No	No	No	No	No	Yes	No	No	No	No	No	No	No	No	Not at all	Negative										92296800	2a7892fd-07a8-4f91-8953-488f70f534b2	2021-04-14T17:14:06		[]	submitted_via_web
222	Mash Central	Guruve	Ruyamuro Clinic	General VCT	2021-04-12	Female	22	Yes	Negative	2019-01-16	Married to new partner in the last year	Yes	Yes	Yes	Yes	Not faithful at all	No	No	No	No	No	No	Yes	Yes	No	No	No	No	No	No	No	Moderate	Negative										92301168	9449c919-f936-48d5-9240-9277fd90f3f7	2021-04-14T17:44:13		[]	submitted_via_web
223	Harare	Harare dist	Seke North Clinic	Outpatient	2021-03-03	Male	21	Yes	Negative	2021-03-03	Single	No	0	0	0	0	Yes	No	No	No	No	No	No	No	No	No	No	No	No	No	No	Not at all	Negative										93816093	281bb4d9-af2a-4aa7-83a8-51020eec5ef9	2021-04-28T14:18:17		[]	submitted_via_web
224	Harare	Harare dist	New Africa House New Start	General VCT	2021-04-23	Female	37	Yes	Negative	2020-10-13	Married for longer than a year	Yes	Yes	Yes	Yes	Not faithful at all	Yes	No	No	No	No	No	No	No	No	No	No	No	No	No	No	Severe	Negative										93263610	cb2297c9-69c8-442f-9a8f-ee3134d669f4	2021-04-23T12:12:28		[]	submitted_via_web
225	Bulawayo	Bulawayo dist	Cowdry Park Clinic	Other	2021-04-14	Female	42	Yes	Negative	2021-03-03	Widowed	No	0	0	0	0	No	No	No	No	No	No	No	No	No	No	No	No	No	No	No	Not at all	Negative										92294721	b93f93b2-50ad-45b5-986a-6fa12e2d966c	2021-04-14T17:01:40		[]	submitted_via_web
226	Bulawayo	Bulawayo dist	Cowdry Park Clinic	Outpatient	2021-04-14	Female	30	Yes	Negative	2021-01-03	Married for longer than a year	Yes	Yes	Yes	Yes	Very faithful	Yes	No	No	No	No	No	No	No	No	No	No	No	No	No	No	Mild	Negative										92297711	6d93424c-1c79-40b6-99dd-c0c457b67f5a	2021-04-14T17:21:16		[]	submitted_via_web
227	Mash Central	Guruve	Ruyamuro Clinic	General VCT	2021-04-10	Female	20	Yes	Negative	2018-02-22	Single	No	0	0	0	0	No	No	No	No	No	No	No	No	No	No	No	No	No	No	No	Moderate	Negative										92304701	caaf1254-613f-45d0-897e-ed2cfea03e58	2021-04-14T18:12:19		[]	submitted_via_web
228	Mash Central	Guruve	Ruyamuro Clinic	General VCT	2021-04-12	Female	16	Yes	Negative	2015-05-14	Single	No	0	0	0	0	No	No	No	Yes	No	Yes	No	No	No	No	No	No	No	No	No	Mild	Negative										92298814	a7811c54-d4d1-482e-9e9b-a64cf20cc393	2021-04-14T17:26:53		[]	submitted_via_web
229	Mash Central	Guruve	Ruyamuro Clinic	General VCT	2021-04-12	Female	49	Yes	Negative	2020-08-12	Married to new partner in the last year	No	0	0	0	Not faithful at all	No	No	No	No	No	No	No	No	No	No	No	No	No	No	No	Mild	Negative										92300885	f63413ac-c417-45b0-9071-3799a64f905a	2021-04-14T17:41:52		[]	submitted_via_web
230	Bulawayo	Bulawayo dist	Cowdry Park Clinic	Outpatient	2021-04-14	Female	43	Yes	Negative	2015-04-01	Married for longer than a year	No	0	0	0	Not sure	No	No	No	No	No	No	Yes	No	No	No	No	No	No	No	No	Not at all	Negative										92304618	6921fa97-5ac6-4fcb-92b4-33da94ec31a8	2021-04-14T18:11:30		[]	submitted_via_web
231	Mash Central	Guruve	Ruyamuro Clinic	General VCT	2021-04-10	Male	18	Yes	Negative	2016-04-27	Single	No	0	0	0	0	No	No	No	No	No	No	No	No	No	No	No	No	No	No	No	Not at all	Negative										92304536	a0e8e595-9b4f-4992-a4a2-509242ddf8ea	2021-04-14T18:10:41		[]	submitted_via_web
232	Bulawayo	Bulawayo dist	Cowdry Park Clinic	Outpatient	2021-04-14	Female	36	Yes	Negative	2021-01-12	Married for longer than a year	Yes	Yes	Yes	Yes	Not sure	No	No	No	No	No	No	Yes	No	No	Yes	No	No	No	No	No	Moderate	Negative										92304443	7cfbe28a-d3ce-4cf4-a9b4-14d82800898d	2021-04-14T18:09:43		[]	submitted_via_web
233	Mash Central	Guruve	Ruyamuro Clinic	Outpatient	2021-04-10	Male	18	Yes	Negative	2020-11-25	Single	No	0	0	0	0	No	No	No	No	No	No	No	No	No	No	No	No	No	No	No	Not at all	Negative										92304293	9b5a759d-e211-4c06-b676-032c121a99d6	2021-04-14T18:08:29		[]	submitted_via_web
234	Bulawayo	Bulawayo dist	Cowdry Park Clinic	Other	2021-04-14	Female	29	Yes	Negative	2021-02-20	Married for longer than a year	Yes	No	Yes	Yes	Very faithful	No	No	No	No	No	No	Yes	No	No	No	No	No	No	No	No	Not at all	Negative										92304266	40aaff6e-0a9f-4ede-9cd7-e21078e95cf4	2021-04-14T18:08:05		[]	submitted_via_web
235	Mash Central	Guruve	Ruyamuro Clinic	Outpatient	2021-04-10	Female	66	Yes	Negative	2020-11-25	Widowed	No	0	0	0	0	No	No	No	No	No	No	No	No	No	No	No	No	No	No	No	Not at all	Negative										92304148	106ebbd3-1457-4638-8195-9e640d7372bf	2021-04-14T18:06:24		[]	submitted_via_web
236	Mash East	Seke	Overspill Clinic	General VCT	2021-04-28	Female	26	Yes	Negative	2020-12-22	Married for longer than a year	Yes	No	Yes	Yes	Not sure	No	No	No	No	No	No	No	No	No	No	No	No	No	No	No	Mild	Negative										93790556	14f1290b-4315-41e4-92ed-8b3f6c9e463c	2021-04-28T10:58:05		[]	submitted_via_web
237	Mash Central	Guruve	Ruyamuro Clinic	General VCT	2021-04-12	Female	31	Yes	Negative	2018-02-21	Married for longer than a year	Yes	Yes	Yes	Yes	Very faithful	No	No	No	No	No	No	No	Yes	No	No	No	No	No	No	Yes	Mild	Negative										92301791	45919632-0a0f-4174-ad4b-05cf67f7d0d9	2021-04-14T17:48:11		[]	submitted_via_web
238	Mash West	Zvimba	Banket Hospital	Antenatal	2021-04-14	Female	27	Yes	Negative	2021-02-17	Married for longer than a year	Yes	Yes	Yes	Yes	Very faithful	No	No	No	No	No	No	No	No	No	No	No	No	No	No	No	Not at all	Negative										92356899	1a6fe5eb-aac4-4dec-a3d2-65486de047c3	2021-04-15T07:25:06		[]	submitted_via_web
239	Bulawayo	Bulawayo dist	Mpilo Central Hospital	Antenatal	2021-04-13	Female	21	Yes	Negative	2020-12-01	Married for longer than a year	Yes	No	Yes	Yes	Very faithful	No	No	No	No	No	No	Yes	No	Yes	No	No	No	No	No	No	Not at all	Negative										92357317	fc63cfee-3eeb-46b3-9fa0-f73b9a049913	2021-04-15T07:30:41		[]	submitted_via_web
240	Mash Central	Shamva	Madziwa Rural Hospital	Antenatal	2021-05-14	Female	20	No	0	0	Married to new partner in the last year	Yes	Yes	No	No	Not sure	No	No	No	No	No	No	No	No	No	No	No	No	No	No	No	Mild	Negative										96150048	58970ebe-20fb-428d-9a8d-fc5a21ca0e14	2021-05-19T10:06:47		[]	submitted_via_web
241	Bulawayo	Bulawayo dist	Princess Margret Rose	Other	2021-04-16	Female	29	Yes	Negative	2020-11-11	Married for longer than a year	Yes	Yes	Yes	Yes	Very faithful	No	No	No	No	No	No	No	No	No	No	No	No	No	No	No	Moderate	Negative										92510009	4af8d647-f26c-487d-8d32-fe217f241b83	2021-04-16T13:04:03		[]	submitted_via_web
242	Mash Central	Shamva	Madziwa Rural Hospital	Antenatal	2021-05-04	Female	18	No	0	0	Married to new partner in the last year	Yes	Yes	No	No	Not sure	No	No	No	No	No	No	No	No	No	No	No	No	No	No	No	Mild	Negative										96148758	ca8a32b9-2e2d-4b5c-915c-37720c8d9fdd	2021-05-19T09:57:20		[]	submitted_via_web
243	Mash Central	Shamva	Madziwa Rural Hospital	Antenatal	2021-04-16	Female	27	No	0	0	Married to new partner in the last year	Yes	Yes	No	No	Not sure	No	No	No	No	No	No	No	No	No	No	No	No	No	No	No	Mild	Negative										96149610	0b70815f-d344-4fcc-a0db-247088562d0f	2021-05-19T10:03:24		[]	submitted_via_web
244	Midlands	Kwekwe	Al Davies Clinic	Antenatal	2021-04-27	Female	26	Yes	Negative	2019-02-13	Married to new partner in the last year	Yes	Yes	No	No	Not sure	No	No	No	No	No	No	Yes	Yes	Yes	No	No	No	No	No	No	Moderate	Positive										96149515	b2954b5b-43d9-4502-8260-3079dba7b71c	2021-05-19T10:02:53		[]	submitted_via_web
245	Harare	Harare dist	Zengeza Clinic	Antenatal	2021-03-18	Female	21	No	0	0	Married to new partner in the last year	Yes	No	Yes	Yes	Very faithful	No	No	No	No	No	No	Yes	No	No	No	No	No	No	No	No	Mild	Negative										93967283	b49ce84e-8f71-4a34-9a43-b2bd64743d46	2021-04-29T17:59:33		[]	submitted_via_web
246	Midlands	Kwekwe	Al Davies Clinic	Antenatal	2021-04-27	Female	18	Yes	Negative	2020-02-13	Married for longer than a year	Yes	No	Yes	Yes	Very faithful	No	No	No	No	No	No	No	No	No	No	No	No	No	No	No	Mild	Negative										96149398	03643b0f-89f2-4f4a-ac81-9792a99296ff	2021-05-19T10:02:01		[]	submitted_via_web
247	Harare	Harare dist	Zengeza Clinic	Antenatal	2021-03-16	Female	21	Yes	Negative	2020-03-01	Married for longer than a year	Yes	No	No	No	Not sure	No	No	No	No	No	No	Yes	No	No	No	No	No	No	No	No	Mild	Positive										93967890	1969da87-5371-4547-b9fa-d99873b369f9	2021-04-29T18:08:24		[]	submitted_via_web
248	Harare	Harare dist	Zengeza Clinic	Antenatal	2021-03-16	Female	24	Yes	Negative	2019-12-01	Married for longer than a year	Yes	Yes	No	Yes	Not sure	No	No	No	No	No	No	Yes	No	No	No	No	No	No	No	No	Mild	Positive										93968857	3ba7ca3e-2595-4022-913c-48b9e48c3641	2021-04-29T18:18:39		[]	submitted_via_web
249	Harare	Harare dist	Zengeza Clinic	Antenatal	2021-03-17	Female	22	Yes	Negative	2019-04-01	Married for longer than a year	Yes	No	Yes	Yes	Not sure	No	No	No	No	No	No	Yes	No	No	No	No	No	No	No	No	Moderate	Negative										93968246	6df05ef0-bebc-4cf4-9c45-4cafc1b68865	2021-04-29T18:11:59		[]	submitted_via_web
250	Bulawayo	Bulawayo dist	Cowdry Park Clinic	TB Clinic	2021-04-29	Female	20	Yes	Negative	2021-02-12	Married to new partner in the last year	Yes	Yes	Yes	Yes	Very faithful	No	No	No	No	No	No	Yes	No	No	No	No	No	No	No	No	Not at all	Negative										94013176	99ae6ab0-82c7-4c4a-88b5-de7420550162	2021-04-30T06:03:59		[]	submitted_via_web
251	Harare	Harare dist	Zengeza Clinic	Antenatal	2021-03-15	Female	21	Yes	Negative	2020-03-01	Married for longer than a year	Yes	No	No	Yes	Not sure	No	No	No	No	No	No	Yes	No	No	No	No	No	No	No	No	Mild	Positive										93967749	c6f3cc4a-b61f-4b7c-ad8b-a082131b7852	2021-04-29T18:07:09		[]	submitted_via_web
252	Mash Central	Shamva	Madziwa Rural Hospital	Antenatal	2021-05-04	Female	18	No	0	0	Married for longer than a year	Yes	No	No	No	Very faithful	No	No	No	No	No	No	No	No	No	No	No	No	No	No	No	Not at all	Negative										96149236	a6be5755-9f0b-4e3a-b76d-00a666a0378e	2021-05-19T10:00:50		[]	submitted_via_web
253	Harare	Harare dist	Zengeza Clinic	Antenatal	2021-03-19	Female	26	No	0	0	Married for longer than a year	Yes	No	Yes	Yes	Not sure	No	No	No	No	No	No	Yes	No	No	No	No	No	No	No	No	Mild	Negative										93968722	01bf8e12-4221-42c0-a9e1-41a77594f33a	2021-04-29T18:17:19		[]	submitted_via_web
254	Harare	Harare dist	Zengeza Clinic	Antenatal	2021-04-13	Female	30	Yes	Negative	2018-01-01	Married for longer than a year	Yes	No	No	No	Not sure	No	No	No	No	No	No	Yes	No	No	No	No	No	No	No	No	Mild	Negative										93967540	4ff99315-b619-460d-b660-c2bf875fc15a	2021-04-29T18:05:04		[]	submitted_via_web
255	Harare	Harare dist	Zengeza Clinic	Antenatal	2021-03-12	Female	22	Yes	Negative	2020-02-01	Married for longer than a year	Yes	No	Yes	Yes	Not sure	No	No	No	No	No	No	Yes	No	No	No	No	No	No	No	No	Mild	Negative										93968030	54f13071-b0c4-47b5-8106-2b704fe59047	2021-04-29T18:10:20		[]	submitted_via_web
256	Harare	Harare dist	Zengeza Clinic	Antenatal	2021-03-17	Female	23	Yes	Negative	2020-04-29	Married for longer than a year	Yes	No	Yes	Yes	Not sure	No	No	No	No	No	No	Yes	No	No	No	No	No	No	No	No	Mild	Positive										93967098	b7f99bfe-6db5-40e2-8ad5-a79440f7f835	2021-04-29T17:57:38		[]	submitted_via_web
257	Harare	Harare dist	Zengeza Clinic	Antenatal	2021-03-12	Female	30	Yes	Negative	2020-02-08	Married for longer than a year	Yes	No	No	No	Not sure	No	No	No	No	No	No	Yes	No	No	No	No	No	No	No	No	Mild	Negative										93967424	d8431a39-ba92-4edf-998d-8fc0b62ad98a	2021-04-29T18:02:57		[]	submitted_via_web
258	Harare	Harare dist	Zengeza Clinic	Antenatal	2021-03-17	Female	26	No	0	0	Single	No	0	0	0	0	No	No	No	No	No	No	Yes	No	No	No	No	No	No	No	No	Mild	Negative										93968576	3b34ccfd-b645-4b1d-a181-27baf7dd3fdf	2021-04-29T18:16:11		[]	submitted_via_web
259	Harare	Harare dist	Zengeza Clinic	Antenatal	2021-03-19	Female	21	No	0	0	Single	No	0	0	0	0	No	No	No	No	No	No	Yes	No	No	No	No	No	No	No	No	Moderate	Negative										93967320	b1f68cb4-442e-42d0-a643-dcc039a37118	2021-04-29T18:00:48		[]	submitted_via_web
260	Harare	Harare dist	Zengeza Clinic	Antenatal	2021-03-11	Female	21	Yes	Negative	2019-01-01	Married for longer than a year	Yes	No	Yes	Yes	Not sure	No	No	No	No	Yes	No	No	No	No	No	No	No	No	No	No	Mild	Negative										93968362	dacbcc24-511e-447c-bc3d-7899f664f025	2021-04-29T18:13:55		[]	submitted_via_web
261	Mat North	Bubi	Inyathi District Hospital	Outpatient	2021-04-15	Male	30	Yes	Negative	2016-11-10	Single	Yes	Yes	No	No	0	No	No	No	No	Yes	Yes	Yes	Yes	No	No	No	No	No	No	No	Severe	Positive										93159150	37378552-cb89-4e6f-b771-36d4167c7c85	2021-04-22T13:41:23		[]	submitted_via_web
262	Harare	Harare dist	St Mary's Clinic	Antenatal	2021-03-25	Female	21	Yes	Negative	2020-12-24	Married for longer than a year	Yes	No	No	No	Not sure	No	No	No	No	No	No	No	No	No	No	No	No	No	No	No	Moderate	Negative										93935801	aebc3087-4eeb-4d93-8151-c6da530bbb79	2021-04-29T14:01:19		[]	submitted_via_web
263	Bulawayo	Bulawayo dist	Cowdry Park Clinic	Antenatal	2021-04-23	Female	19	Yes	Negative	2016-03-16	Single	No	0	0	0	0	No	No	No	No	No	No	No	No	No	No	No	No	No	Yes	No	Not at all	Negative										93274053	b5ff634f-0e13-40d2-87b4-4adfcceaf248	2021-04-23T13:27:32		[]	submitted_via_web
264	Midlands	Kwekwe	Amaveni Clinic	General VCT	2021-04-12	Female	47	Yes	Negative	2020-12-09	Single	No	0	0	0	0	Yes	No	No	No	No	No	Yes	No	No	No	No	No	Yes	No	No	Moderate	Negative										96187626	f0fa92d2-db66-4fef-9d81-f4a294274f39	2021-05-19T13:59:32		[]	submitted_via_web
265	Midlands	Gweru	Gweru New Start	Other	2021-04-15	Female	16	No	0	0	Single	No	0	0	0	0	No	No	No	No	No	No	No	No	No	No	No	No	No	No	No	Not at all	Negative										93141680	cfd0e123-081a-4b5a-9d98-bcea21532929	2021-04-22T11:38:18		[]	submitted_via_web
266	Manicaland	Chipinge	Chipinge New Start	Other	2021-04-26	Female	17	Yes	Negative	2020-09-01	Married for longer than a year	Yes	No	Yes	Yes	Very faithful	No	No	No	No	No	No	No	No	No	No	No	No	No	No	No	Not at all	Negative										94406086	1f88e5cf-606b-4ce9-917a-67f55e22bc28	2021-05-04T10:49:01		[]	submitted_via_web
267	Harare	Harare dist	Seke North Clinic	Outpatient	2021-03-02	Female	30	Yes	Negative	2020-07-16	Cohabiting but not married	Yes	No	No	No	Not sure	No	No	No	No	No	No	Yes	No	No	No	No	No	No	No	No	Moderate	Negative										93929778	678a0290-8786-4297-aedc-064cd0bfef45	2021-04-29T13:10:17		[]	submitted_via_web
268	Harare	Harare dist	Seke North Clinic	Outpatient	2021-03-03	Female	27	Yes	Negative	2021-03-15	Married for longer than a year	Yes	No	No	Yes	Very faithful	No	No	No	No	No	No	Yes	Yes	No	No	No	No	No	No	No	Mild	Negative										93813119	fcd8ff8a-f391-4b5e-a996-5423c104b501	2021-04-28T13:56:34		[]	submitted_via_web
269	Harare	Harare dist	Zengeza Clinic	Outpatient	2021-03-26	Male	22	Yes	Negative	2020-02-01	Married for longer than a year	Yes	No	Yes	Yes	Very faithful	No	No	No	Yes	No	No	Yes	Yes	No	No	No	No	No	No	No	Mild	Negative										93813126	234e8f73-5574-4ec4-a3dd-eda8d65aa6a2	2021-04-28T13:56:38		[]	submitted_via_web
270	Bulawayo	Bulawayo dist	Cowdry Park Clinic	Outpatient	2021-04-23	Male	47	Yes	Negative	2020-10-22	Married for longer than a year	Yes	Yes	Yes	Yes	Not sure	No	No	No	No	No	No	Yes	Yes	No	No	Yes	Yes	No	No	No	Mild	Positive										93275919	f9a51bd7-f576-4683-8535-bf8683f3f517	2021-04-23T13:42:40		[]	submitted_via_web
271	Mat North	Bubi	Inyathi District Hospital	Outpatient	2021-04-23	Male	38	Yes	Negative	2020-10-22	Divorced	No	0	0	0	0	No	No	No	No	No	No	No	No	No	No	No	No	No	No	No	Not at all	Negative										93519518	b0e4465c-5a1d-4767-bb6e-20ee777fd6fc	2021-04-26T06:34:07		[]	submitted_via_web
272	Harare	Harare dist	St Mary's Clinic	Antenatal	2021-03-26	Female	18	No	0	0	Married for longer than a year	Yes	No	No	No	Very faithful	No	No	No	No	No	No	Yes	No	No	No	No	No	No	No	No	Not at all	Negative										93929502	fd557a9b-ee5c-48d9-9f19-3e2d8e6902b5	2021-04-29T13:07:33		[]	submitted_via_web
273	Bulawayo	Bulawayo dist	Bambanani New Start	General VCT	2021-04-23	Male	27	Yes	Negative	2016-09-15	Single	No	0	0	0	0	No	No	No	No	No	No	No	No	No	No	No	No	No	No	No	Not at all	Negative										93525117	b1993d02-e832-42f5-a62b-9298a475256f	2021-04-26T07:36:10		[]	submitted_via_web
274	Harare	Harare dist	St Mary's Clinic	Antenatal	2021-03-26	Female	22	Yes	Negative	2020-03-20	Married for longer than a year	Yes	Yes	Yes	Yes	Very faithful	No	Yes	Yes	No	No	No	Yes	No	No	No	No	No	No	No	No	Mild	Negative										93929743	f370b534-b42f-48b9-9460-7d406cb6eaaf	2021-04-29T13:09:53		[]	submitted_via_web
275	Mat North	Bubi	Inyathi District Hospital	STI Clinic	2021-04-23	Male	33	Yes	Negative	2020-06-23	Married for longer than a year	Yes	Yes	Yes	Yes	Very faithful	No	No	No	No	No	No	Yes	Yes	No	No	No	No	Yes	No	No	Moderate	Negative										93519095	775d3435-2ba1-4982-ab42-f2ff86c30976	2021-04-26T06:28:44		[]	submitted_via_web
276	Harare	Harare dist	Seke North Clinic	Outpatient	2021-03-03	Female	21	No	0	0	Married to new partner in the last year	Yes	No	No	Yes	Not sure	No	No	No	No	No	No	Yes	Yes	No	No	No	No	No	No	No	Mild	Negative										93929800	278aef62-5e10-4fdd-b717-d31bb351c441	2021-04-29T13:10:26		[]	submitted_via_web
277	Harare	Harare dist	St Mary's Clinic	Antenatal	2021-03-30	Female	19	Yes	Negative	2018-02-21	Married for longer than a year	Yes	No	No	No	Very faithful	No	No	No	No	No	No	Yes	No	No	No	No	No	No	No	No	Not at all	Negative										93800130	03699fc6-d801-461c-b8a0-75a6e4c1228c	2021-04-28T12:01:13		[]	submitted_via_web
278	Harare	Harare dist	Seke South Clinic	Outpatient	2021-03-05	Male	50	Yes	Negative	2020-12-09	Married for longer than a year	Yes	Yes	Yes	Yes	Very faithful	No	No	No	No	No	No	Yes	No	No	No	No	No	No	No	No	Mild	Negative										93799640	da913e21-3506-47e1-aa7d-764550e73f3e	2021-04-28T11:56:50		[]	submitted_via_web
279	Harare	Harare dist	Seke North Clinic	Outpatient	2021-03-03	Male	27	Yes	Negative	2020-04-21	Married for longer than a year	Yes	No	Yes	Yes	Not sure	No	No	No	No	No	Yes	Yes	Yes	No	No	No	No	No	No	No	Moderate	Negative										93929923	b544c647-7958-4b3e-bec7-f87bb0962542	2021-04-29T13:11:35		[]	submitted_via_web
280	Harare	Harare dist	St Mary's Clinic	Antenatal	2021-03-18	Female	22	Yes	Negative	2020-04-16	Married for longer than a year	Yes	Yes	No	No	Not sure	No	No	No	No	No	No	Yes	No	No	No	No	No	Yes	No	No	Mild	Negative										93929950	2ad6dad7-9bca-4a18-80c8-c3494bf83fc1	2021-04-29T13:11:49		[]	submitted_via_web
281	Harare	Harare dist	Seke North Clinic	Outpatient	2021-03-04	Male	43	Yes	Negative	2020-12-09	Married for longer than a year	Yes	No	Yes	Yes	Not sure	Yes	No	No	Yes	No	Yes	Yes	Yes	No	No	No	No	No	No	No	Moderate	Negative										93929951	d70669be-1dba-41ea-88b3-cf83c3104def	2021-04-29T13:11:49		[]	submitted_via_web
282	Manicaland	Mutasa	Chinamasa Clinic	Outpatient	2021-04-09	Female	28	Yes	Negative	2020-02-11	Married for longer than a year	Yes	Yes	Yes	Yes	Not sure	No	No	No	No	No	No	Yes	No	No	Yes	No	No	No	No	No	Mild	Negative										93285157	d511131b-76b8-4393-8d5a-5c9b17e049be	2021-04-23T15:03:06		[]	submitted_via_web
283	Mat North	Bubi	Inyathi District Hospital	Outpatient	2021-04-23	Female	16	No	0	0	Single	No	0	0	0	0	No	No	No	No	No	No	No	No	No	No	No	No	No	Yes	Yes	Mild	Negative										93518873	e41e13fd-096f-4b61-80f5-716b086b18ce	2021-04-26T06:23:09		[]	submitted_via_web
284	Mat North	Bubi	Inyathi District Hospital	Outpatient	2021-04-23	Female	52	Yes	Negative	2020-05-12	Widowed	No	0	0	0	0	No	No	No	No	No	No	No	No	No	No	No	No	No	No	No	Not at all	Negative										93518712	e644b32d-1426-4eb4-8ea4-c6c17c1b2603	2021-04-26T06:19:44		[]	submitted_via_web
285	Mat North	Bubi	Inyathi District Hospital	Outpatient	2021-04-23	Female	23	Yes	Negative	2019-01-14	Married to new partner in the last year	No	0	0	0	Not sure	Yes	Yes	No	No	No	Yes	Yes	Yes	No	Yes	Yes	Yes	No	No	No	Severe	Negative										93518530	852bff25-e0ab-4d1d-8594-2daca76e8cae	2021-04-26T06:15:33		[]	submitted_via_web
286	Harare	Harare dist	Seke South Clinic	Outpatient	2021-03-09	Male	35	Yes	Negative	2018-08-16	Married to new partner in the last year	Yes	Yes	Yes	Yes	Very faithful	Yes	No	No	No	No	No	Yes	No	No	No	No	No	No	No	No	Mild	Negative										93786047	0abb7cc1-9fb4-4fe6-9784-b02cba65399b	2021-04-28T10:13:57		[]	submitted_via_web
287	Mat North	Bubi	Inyathi District Hospital	STI Clinic	2021-04-23	Male	26	No	0	0	Single	No	0	0	0	0	No	No	No	No	No	No	Yes	Yes	No	Yes	Yes	No	No	No	No	Moderate	Negative										93517713	5857fa13-879e-4c16-a8dd-4bff7cf4899d	2021-04-26T06:05:55		[]	submitted_via_web
288	Mat North	Bubi	Inyathi District Hospital	Outpatient	2021-04-23	Female	38	Yes	Negative	2020-12-15	Married for longer than a year	Yes	No	No	Yes	Not sure	No	No	No	No	No	No	Yes	No	No	No	No	No	No	No	No	Mild	Negative										93517607	d65720e4-252f-42e5-9d99-080a1dc46e7d	2021-04-26T06:03:26		[]	submitted_via_web
289	Mash Central	Guruve	Ruyamuro Clinic	Outpatient	2021-04-06	Female	23	Yes	Negative	2020-08-03	Married for longer than a year	Yes	Yes	Yes	Yes	Not sure	No	No	No	No	No	No	No	No	No	No	No	No	No	No	No	Mild	Negative										91456980	5d0308e9-07a6-4721-a2ef-26d20b32bcac	2021-04-07T10:24:58		[]	submitted_via_web
290	Mat North	Bubi	Inyathi District Hospital	STI Clinic	2021-04-23	Male	33	Yes	Negative	2020-09-10	Married for longer than a year	Yes	No	Yes	Yes	Very faithful	Yes	No	No	No	No	No	Yes	No	No	No	No	No	Yes	No	No	Mild	Negative										93517412	74fb26eb-02f3-427b-944e-6778e75ce4c5	2021-04-26T06:00:28		[]	submitted_via_web
291	Bulawayo	Bulawayo dist	Cowdry Park Clinic	Antenatal	2021-04-23	Female	19	Yes	Negative	2021-01-27	Married for longer than a year	Yes	Yes	Yes	Yes	Very faithful	No	No	No	No	No	No	Yes	Yes	Yes	No	No	No	No	No	No	Mild	Negative										93276165	93b5a2d5-06ba-4c57-a32a-07650ad44857	2021-04-23T13:45:34		[]	submitted_via_web
292	Mash West	Zvimba	Banket Hospital	Antenatal	2021-04-06	Female	31	Yes	Negative	2020-10-16	Married for longer than a year	Yes	Yes	Yes	Yes	Not sure	No	No	No	Yes	No	No	Yes	Yes	No	No	No	No	No	No	No	Severe	Negative										91357074	2ca47867-7054-4c34-b211-35906e528189	2021-04-06T14:51:27		[]	submitted_via_web
293	Mash West	Zvimba	Banket Hospital	Antenatal	2021-04-06	Female	43	Yes	Negative	2015-05-19	Married for longer than a year	Yes	No	Yes	Yes	Very faithful	No	No	No	No	Yes	No	No	No	No	No	No	No	No	No	No	Mild	Negative										91357078	8a49934e-f5d3-4f03-8dc2-2cae75054c35	2021-04-06T14:51:28		[]	submitted_via_web
294	Mash West	Zvimba	Banket Hospital	Antenatal	2021-04-23	Female	33	Yes	Negative	2021-04-23	Married for longer than a year	Yes	Yes	Yes	Yes	Very faithful	No	No	No	No	No	Yes	Yes	No	No	No	No	No	No	No	No	Not at all	Negative										93367773	e1edc055-0b50-43c4-81c2-b0bcf60ae1b9	2021-04-24T12:29:12		[]	submitted_via_web
295	Midlands	Gweru	Gweru New Start	Other	2021-04-14	Male	28	Yes	Negative	2018-10-30	Divorced	Yes	No	Yes	Yes	0	No	No	No	Yes	No	Yes	Yes	Yes	No	No	No	No	No	No	No	Moderate	Negative										93117396	869b2710-1dd1-4bd4-b2b5-4ef2b09e0b5b	2021-04-22T08:05:35		[]	submitted_via_web
296	Bulawayo	Bulawayo dist	Mpilo Central Hospital	General VCT	2021-04-21	Male	22	Yes	Negative	2020-11-18	Single	No	0	0	0	0	No	Yes	No	No	No	Yes	Yes	Yes	No	No	No	No	No	No	No	Mild	Negative										93117493	848ebe5a-baaa-4a8f-b1b9-1656660619eb	2021-04-22T08:06:49		[]	submitted_via_web
297	Midlands	Gweru	Gweru New Start	Other	2021-04-14	Female	33	Yes	Negative	2020-12-24	Single	Yes	Yes	Yes	Yes	0	No	No	No	Yes	No	Yes	Yes	Yes	No	No	No	No	No	No	No	Mild	Negative										93117564	0be8340c-5ec6-4db9-843b-7627f6b0257e	2021-04-22T08:07:44		[]	submitted_via_web
298	Bulawayo	Bulawayo dist	Mpilo Central Hospital	General VCT	2021-04-21	Female	35	Yes	Negative	2020-10-14	Single	No	0	0	0	0	No	No	Yes	No	No	No	Yes	No	No	No	No	No	No	No	No	Mild	Negative										93117580	34834204-3b62-4bfc-9e14-fefdf87bb127	2021-04-22T08:08:01		[]	submitted_via_web
299	Mash West	Zvimba	Banket Hospital	Antenatal	2021-04-20	Female	40	Yes	Negative	2019-05-21	Married for longer than a year	Yes	Yes	Yes	Yes	Not sure	No	Yes	Yes	No	No	No	Yes	No	No	No	No	No	No	No	No	Mild	Negative										93004415	4b52c515-b067-4a9f-afbd-98d31a4b010b	2021-04-21T13:23:40		[]	submitted_via_web
300	Bulawayo	Bulawayo dist	Princess Margret Rose	Antenatal	2021-04-21	Female	20	Yes	Negative	2021-04-21	Married for longer than a year	Yes	No	No	No	Very faithful	No	No	No	No	No	No	Yes	No	No	No	No	No	No	No	No	Not at all	Negative										93004130	9a81904f-d075-41d9-a015-daec1c6a3267	2021-04-21T13:22:00		[]	submitted_via_web
301	Mash West	Zvimba	Banket Hospital	Antenatal	2021-04-20	Female	21	Yes	Negative	2021-02-17	Married to new partner in the last year	Yes	No	Yes	Yes	Very faithful	No	No	No	No	No	No	Yes	No	No	No	No	No	No	No	No	Not at all	Negative										93003921	dd48f27b-7436-4d36-96c0-7a5357a95f2d	2021-04-21T13:20:21		[]	submitted_via_web
302	Bulawayo	Bulawayo dist	Princess Margret Rose	General VCT	2021-04-21	Male	35	Yes	Negative	2020-11-01	Married for longer than a year	Yes	No	Yes	Yes	Not sure	No	No	No	No	No	No	Yes	Yes	No	No	No	No	No	No	No	Mild	Positive										93003911	b3266a67-b789-4427-b6b0-a0f7979cbc03	2021-04-21T13:20:16		[]	submitted_via_web
303	Mash Central	Guruve	Ruyamuro Clinic	General VCT	2021-04-12	Female	26	Yes	Negative	2020-12-23	Divorced	No	0	0	0	0	No	No	No	No	Yes	Yes	Yes	No	No	No	No	No	No	No	No	Mild	Negative										92346586	fd9dc584-6698-4fcf-aec9-eebd241577ce	2021-04-15T04:45:46		[]	submitted_via_web
304	Bulawayo	Bulawayo dist	Princess Margret Rose	General VCT	2021-04-21	Female	36	Yes	Negative	2020-10-01	Married for longer than a year	Yes	No	Yes	Yes	Very faithful	No	No	No	No	No	No	No	No	No	No	No	No	No	No	No	Mild	Negative										93003703	2d3f90c4-6ee8-4b0f-972a-3768f88adcfd	2021-04-21T13:18:18		[]	submitted_via_web
305	Mash West	Zvimba	Banket Hospital	Antenatal	2021-04-20	Female	20	Yes	Negative	2021-02-08	Married to new partner in the last year	Yes	Yes	No	Yes	Very faithful	No	Yes	No	No	No	No	No	No	No	No	No	No	No	No	No	Not at all	Negative										93003618	ba21d5dd-20c3-4960-959f-598947eee144	2021-04-21T13:17:25		[]	submitted_via_web
306	Midlands	Gweru	Gweru New Start	General VCT	2021-04-13	Female	24	Yes	Negative	2020-06-16	Single	No	0	0	0	0	No	No	No	No	No	No	Yes	No	No	No	No	No	No	No	No	Mild	Negative										93118542	2374b0a1-9c41-4c1c-a51b-138b9779e63f	2021-04-22T08:19:30		[]	submitted_via_web
307	Midlands	Gweru	Gweru ZNPFC Clinic	General VCT	2021-03-05	Female	21	Yes	Negative	2018-01-01	Married for longer than a year	Yes	Yes	Yes	Yes	Very faithful	No	No	No	No	No	No	Yes	No	No	No	No	No	No	No	No	Not at all	Negative										94032186	b1199733-62ac-43c9-a3bb-07025c0a2f31	2021-04-30T09:55:11		[]	submitted_via_web
308	Bulawayo	Bulawayo dist	Mpilo Central Hospital	Antenatal	2021-04-13	Female	17	Yes	Negative	2020-08-01	Single	No	0	0	0	0	Yes	No	No	No	No	No	No	No	Yes	No	No	No	No	Yes	No	Mild	Negative										92356816	aae52b1d-c6f3-4fdf-b40c-400dd360f399	2021-04-15T07:24:08		[]	submitted_via_web
309	Mat North	Tsholotsho	Tsholotsho Urban Clinic	General VCT	2021-04-14	Female	22	Yes	Negative	2020-12-21	Single	No	0	0	0	0	No	No	No	No	No	No	No	Yes	No	No	No	No	No	No	No	Mild	Negative										92357440	99bff599-7a62-4b18-8853-2eec953fd981	2021-04-15T07:32:07		[]	submitted_via_web
310	Mash Central	Guruve	Ruyamuro Clinic	General VCT	2021-04-12	Male	21	No	0	0	Single	No	0	0	0	0	Yes	No	No	No	No	No	No	No	No	No	No	No	No	Yes	No	Not at all	Negative										92347156	dda44400-b6a1-44ec-87fe-fc8c5d4ff8db	2021-04-15T05:00:16		[]	submitted_via_web
311	Mat North	Tsholotsho	Tsholotsho Urban Clinic	General VCT	2021-04-14	Male	16	Yes	Negative	2021-03-02	Single	No	0	0	0	0	No	No	No	No	No	No	Yes	No	No	No	No	No	No	No	No	Not at all	Negative										92357804	d73b4d1f-a0be-45f3-83e7-5e006ade501f	2021-04-15T07:37:17		[]	submitted_via_web
312	Manicaland	Chipinge	Chipinge New Start	Other	2021-04-14	Female	35	Yes	Negative	2020-08-01	Married for longer than a year	Yes	Yes	Yes	Yes	Not faithful at all	Yes	No	No	No	No	No	No	No	No	No	No	No	No	No	No	Mild	Negative										92358276	0620f783-58e1-40e6-9738-cd54b33b185a	2021-04-15T07:42:27		[]	submitted_via_web
313	Mash West	Zvimba	Banket Hospital	Antenatal	2021-04-14	Female	33	Yes	Negative	2021-01-20	Married for longer than a year	Yes	Yes	Yes	Yes	Not faithful at all	No	Yes	No	No	No	No	No	No	No	No	No	No	No	No	No	Mild	Negative										92357704	dda57f0a-061d-4530-bd5e-fc787a5886a7	2021-04-15T07:35:54		[]	submitted_via_web
314	Mash West	Zvimba	Banket Hospital	Antenatal	2021-04-14	Female	21	No	0	0	Married for longer than a year	Yes	Yes	Yes	Yes	Not sure	No	No	No	No	No	No	No	No	No	No	No	No	No	No	No	Mild	Negative										92358237	38fd49f7-e165-49f1-96cc-ac1111a11583	2021-04-15T07:41:56		[]	submitted_via_web
315	Bulawayo	Bulawayo dist	Mpilo Central Hospital	Antenatal	2021-04-13	Female	32	Yes	Negative	2020-08-03	Married for longer than a year	Yes	Yes	No	Yes	Not sure	Yes	No	No	No	No	No	Yes	Yes	Yes	No	No	No	No	No	No	Mild	Negative										92358232	16ec27a8-499c-46a9-9fe0-3b06abbda2c8	2021-04-15T07:41:52		[]	submitted_via_web
316	Mat North	Tsholotsho	Tsholotsho Urban Clinic	General VCT	2021-04-14	Male	62	Yes	Negative	2021-01-15	Married for longer than a year	Yes	Yes	Yes	Yes	Very faithful	No	No	No	No	No	No	Yes	Yes	No	No	No	No	No	No	No	Mild	Negative										92357614	84801d4b-e852-49e5-81a9-1354f85f0679	2021-04-15T07:34:25		[]	submitted_via_web
317	Manicaland	Chipinge	Chipinge New Start	Other	2021-04-14	Female	17	Yes	Negative	2020-08-01	Married for longer than a year	Yes	Yes	No	Yes	Not faithful at all	No	No	No	Yes	No	No	No	Yes	No	No	No	No	No	No	No	Severe	Negative										92357570	fb0547d1-6037-4515-951e-a07a6a24374d	2021-04-15T07:33:52		[]	submitted_via_web
318	Mat North	Tsholotsho	Tsholotsho Urban Clinic	General VCT	2021-04-14	Male	20	Yes	Negative	2020-11-12	Single	No	0	0	0	0	No	No	No	No	No	No	Yes	No	Yes	No	No	No	No	No	No	Mild	Negative										92358139	d0168d3f-8e62-45e4-9d85-ab6c148beba1	2021-04-15T07:40:56		[]	submitted_via_web
319	Manicaland	Chipinge	Chipinge New Start	Other	2021-04-14	Female	34	Yes	Negative	2020-08-01	Divorced	Yes	Yes	No	Yes	0	No	No	No	Yes	No	No	Yes	Yes	No	No	No	No	No	No	No	Severe	Negative										92358029	65d91c2a-2029-41f6-805f-34d4cf996bfe	2021-04-15T07:39:47		[]	submitted_via_web
320	Mat North	Tsholotsho	Tsholotsho Urban Clinic	General VCT	2021-04-14	Female	18	No	0	0	Single	No	0	0	0	0	No	No	No	No	No	No	No	No	No	No	No	No	No	No	No	Not at all	Negative										92357951	e7f48598-69e4-4316-bb99-fb524e054eca	2021-04-15T07:38:58		[]	submitted_via_web
321	Manicaland	Buhera	Murambinda Hospital	Outpatient	2021-04-12	Female	63	Yes	Negative	2018-03-22	Widowed	No	0	0	0	0	No	No	No	No	No	No	No	No	No	No	No	No	No	No	No	Not at all	Negative										95223858	3ba94045-40ab-48f8-9d3f-05cacd1db292	2021-05-11T12:51:03		[]	submitted_via_web
323	Mash West	Kariba	Nyamhunga Clinic	Antenatal	2021-04-08	Female	35	Yes	Negative	2016-06-15	Married for longer than a year	Yes	Yes	Yes	Yes	Very faithful	No	No	No	No	No	No	No	No	No	No	No	No	No	No	No	Not at all	Negative										96298393	db4b07fe-729f-4c3d-a64e-e4356b33bc74	2021-05-20T08:40:42		[]	submitted_via_web
324	Mash West	Zvimba	Banket Hospital	Inpatient	2021-04-08	Female	26	Yes	Negative	2020-11-11	Married for longer than a year	Yes	Yes	Yes	Yes	Not sure	No	No	No	No	No	No	Yes	No	No	No	No	No	No	Yes	No	Mild	Negative										92138570	3eb85d1f-fc88-4a46-88f9-c0a0ecf9b3d3	2021-04-13T13:16:06		[]	submitted_via_web
325	Mash West	Zvimba	Banket Hospital	Inpatient	2021-04-08	Female	20	Yes	Negative	2021-02-17	Married to new partner in the last year	Yes	No	Yes	Yes	Very faithful	No	No	No	No	No	No	Yes	No	No	No	No	No	No	No	No	Not at all	Negative										92138572	9f7b19e0-cb42-4bb5-8452-6af76e583def	2021-04-13T13:16:07		[]	submitted_via_web
326	Bulawayo	Bulawayo dist	Princess Margret Rose	Antenatal	2021-04-21	Female	27	Yes	Negative	2020-09-01	Married to new partner in the last year	Yes	No	Yes	Yes	Very faithful	No	No	No	No	No	No	Yes	No	No	No	No	No	No	No	No	Mild	Negative										93003473	842fc9f6-c456-4c8e-bb00-50607218fc2c	2021-04-21T13:16:37		[]	submitted_via_web
327	Bulawayo	Bulawayo dist	Mpilo Central Hospital	Other	2021-04-20	Female	44	Yes	Negative	2020-12-23	Married for longer than a year	Yes	Yes	Yes	Yes	Not sure	No	No	No	No	No	No	Yes	No	Yes	No	No	No	No	No	No	Not at all	Negative										93003189	a763e2b7-885b-4ac0-a27b-62dfe4438c86	2021-04-21T13:15:24		[]	submitted_via_web
328	Mash West	Zvimba	Banket Hospital	Antenatal	2021-04-20	Female	19	Yes	Negative	2021-01-13	Married to new partner in the last year	Yes	No	Yes	Yes	Very faithful	No	No	No	No	No	No	No	No	No	No	No	No	No	No	No	Not at all	Negative										93003087	ed85d185-b633-4d2c-8496-a6c8e87265a1	2021-04-21T13:14:33		[]	submitted_via_web
329	Bulawayo	Bulawayo dist	Mpilo Central Hospital	Other	2021-04-20	Female	23	Yes	Negative	2020-11-18	Married for longer than a year	Yes	Yes	Yes	Yes	Not sure	No	No	No	No	No	No	Yes	No	No	No	No	No	No	No	No	Moderate	Negative										93003042	af7a03b2-c2e0-4036-8a6f-472df9b95e57	2021-04-21T13:14:10		[]	submitted_via_web
330	Bulawayo	Bulawayo dist	Princess Margret Rose	Antenatal	2021-04-21	Female	30	Yes	Negative	2021-01-01	Married for longer than a year	No	0	0	0	Very faithful	No	No	No	No	No	No	Yes	No	No	No	No	No	No	No	No	Not at all	Negative										93002984	294b2387-6413-43d6-9f4d-0e043cee20ba	2021-04-21T13:13:40		[]	submitted_via_web
331	Midlands	Gweru	Gweru New Start	Other	2021-04-14	Female	23	Yes	Negative	2020-09-28	Divorced	Yes	No	No	No	0	No	No	No	Yes	No	Yes	Yes	Yes	Yes	No	No	No	No	No	No	Moderate	Negative										93117705	defd810c-a0c4-4c32-908a-a77ac8d7e4dc	2021-04-22T08:09:28		[]	submitted_via_web
332	Mat North	Bubi	Inyathi District Hospital	Inpatient	2021-04-13	Male	66	Yes	Negative	2019-08-02	Married for longer than a year	Yes	Yes	Yes	Yes	Very faithful	No	No	No	No	No	No	No	No	Yes	No	No	No	Yes	Yes	No	Not at all	Negative										93153559	1646cc32-4448-4e91-b185-f05eae5010e1	2021-04-22T13:01:42		[]	submitted_via_web
333	Bulawayo	Bulawayo dist	Mpilo Central Hospital	General VCT	2021-04-21	Female	30	Yes	Negative	2020-12-23	Single	No	0	0	0	0	No	No	No	No	No	No	Yes	Yes	Yes	Yes	No	Yes	No	No	No	Moderate	Negative										93117739	acbf2218-6041-4e2d-989c-02430a91791f	2021-04-22T08:09:57		[]	submitted_via_web
334	Mash West	Zvimba	Banket Hospital	General VCT	2021-04-21	Female	40	Yes	Negative	2021-04-21	Married for longer than a year	Yes	Yes	No	Yes	Not sure	No	Yes	No	No	Yes	No	Yes	No	No	Yes	Yes	Yes	Yes	Yes	No	Mild	Negative										93153222	80c95df7-f4b1-41aa-a961-9821b1d05173	2021-04-22T13:00:15		[]	submitted_via_web
335	Midlands	Gweru	Gweru New Start	General VCT	2021-04-21	Male	26	Yes	Negative	2017-10-27	Single	No	0	0	0	0	No	No	No	No	No	No	Yes	No	No	No	No	No	No	No	No	Mild	Negative										93152923	05979ac2-245c-41b1-8092-d702f76f6b62	2021-04-22T12:58:22		[]	submitted_via_web
336	Mat North	Bubi	Inyathi District Hospital	Outpatient	2021-04-13	Male	33	No	0	0	Married for longer than a year	Yes	Yes	Yes	No	Very faithful	No	No	No	No	No	Yes	Yes	Yes	No	No	No	No	Yes	No	No	Moderate	Negative										93152897	67f4efe3-d53c-4a00-8902-137c448a7fca	2021-04-22T12:58:17		[]	submitted_via_web
337	Midlands	Gweru	Gweru New Start	Other	2021-04-21	Female	19	Yes	Negative	2018-08-16	Single	No	0	0	0	0	No	No	No	Yes	No	Yes	Yes	Yes	No	No	No	No	No	No	No	Moderate	Negative										93152718	9b38e7af-9858-4d93-8d55-25bd05dd3c43	2021-04-22T12:56:58		[]	submitted_via_web
338	Mash West	Zvimba	Banket Hospital	Antenatal	2021-04-21	Female	22	Yes	Negative	2020-10-14	Married for longer than a year	Yes	Yes	Yes	Yes	Very faithful	No	Yes	No	No	No	No	No	No	No	No	No	No	No	No	No	Not at all	Negative										93152698	e896ff63-ad69-48db-ae05-e4bf39d9be3a	2021-04-22T12:56:53		[]	submitted_via_web
339	Mash West	Zvimba	Banket Hospital	Antenatal	2021-04-21	Female	26	Yes	Negative	2021-04-21	Married for longer than a year	No	0	0	0	Not faithful at all	No	Yes	No	No	No	No	Yes	No	No	No	No	No	No	No	No	Mild	Negative										93152691	75a62a10-0a9b-4971-b52d-abee5ec41e32	2021-04-22T12:56:52		[]	submitted_via_web
340	Mash West	Zvimba	Banket Hospital	Antenatal	2021-04-21	Female	27	Yes	Negative	2020-11-25	Married for longer than a year	Yes	Yes	Yes	Yes	Very faithful	No	No	No	No	No	No	No	No	No	No	No	No	Yes	No	No	Mild	Negative										93152685	54253d76-813d-4b7b-8d77-a62e4390984b	2021-04-22T12:56:51		[]	submitted_via_web
341	Midlands	Gweru	Gweru New Start	Other	2021-04-21	Female	19	Yes	Negative	2016-07-20	Single	No	0	0	0	0	No	No	No	No	No	No	No	Yes	No	No	No	No	No	No	No	Moderate	Negative										93152518	72111bd0-372a-4fb7-bc8d-10dd7633d0e9	2021-04-22T12:55:53		[]	submitted_via_web
342	Midlands	Gweru	Gweru New Start	Other	2021-04-21	Female	22	No	0	0	Cohabiting but not married	Yes	No	No	No	Not sure	No	No	No	No	No	No	Yes	Yes	No	No	No	Yes	No	No	No	Mild	Negative										93152403	20f00f28-7a42-4113-9ae3-338a1ca5d148	2021-04-22T12:54:51		[]	submitted_via_web
343	Mat North	Bubi	Inyathi District Hospital	Outpatient	2021-04-13	Female	27	Yes	Negative	2020-07-13	Divorced	No	0	0	0	0	No	No	No	No	No	No	Yes	Yes	No	No	No	No	No	No	No	Mild	Negative										93152326	567b205c-ca4d-4278-898a-5efad9f41430	2021-04-22T12:54:11		[]	submitted_via_web
344	Midlands	Gweru	Gweru New Start	Other	2021-04-21	Female	21	No	0	0	Married for longer than a year	Yes	Yes	No	No	Not sure	No	No	No	No	No	No	Yes	No	No	No	No	No	No	No	No	Not at all	Negative										93152296	85781e0c-a6f8-4076-9271-0b7dbc38a01b	2021-04-22T12:53:56		[]	submitted_via_web
345	Midlands	Gweru	Gweru New Start	Other	2021-04-21	Female	17	No	0	0	Single	No	0	0	0	0	No	No	No	No	No	No	No	No	No	No	No	No	No	No	No	Not at all	Negative										93152177	dcfd3946-d42e-4619-8e4a-4b8d93e32f39	2021-04-22T12:52:55		[]	submitted_via_web
346	Midlands	Gweru	Gweru New Start	Other	2021-04-21	Female	16	Yes	Negative	2020-08-11	Single	No	0	0	0	0	No	No	No	No	No	No	Yes	Yes	No	No	No	No	No	No	No	Moderate	Negative										93152057	3800f5b9-a29f-4f02-b905-1a4f76220562	2021-04-22T12:51:58		[]	submitted_via_web
347	Bulawayo	Bulawayo dist	Mpilo Central Hospital	General VCT	2021-04-21	Female	23	Yes	Negative	2021-02-16	Single	No	0	0	0	0	No	No	No	No	No	No	No	No	No	No	No	No	No	No	No	Not at all	Negative										93117839	b9f8a24a-a243-4fa7-aca4-437d1544cbf0	2021-04-22T08:11:14		[]	submitted_via_web
348	Mash West	Zvimba	Banket Hospital	Antenatal	2021-04-21	Female	24	Yes	Negative	2021-04-21	Married for longer than a year	Yes	Yes	Yes	Yes	Very faithful	No	No	No	No	No	No	No	No	No	No	No	No	No	No	No	Not at all	Negative										93151741	6d2efaaf-3759-4f2e-b75b-ba8724fb232b	2021-04-22T12:48:47		[]	submitted_via_web
349	Mat North	Bubi	Inyathi District Hospital	Outpatient	2021-04-13	Female	51	Yes	Negative	2020-07-10	Married to new partner in the last year	Yes	Yes	No	Yes	Not sure	No	No	No	No	No	No	Yes	No	No	No	No	No	No	Yes	No	Not at all	Negative										93151712	18dfdfe5-f8b5-4d58-880c-fea01bc8d790	2021-04-22T12:48:29		[]	submitted_via_web
350	Bulawayo	Bulawayo dist	Bambanani New Start	General VCT	2021-04-22	Female	19	Yes	Negative	2020-08-19	Married to new partner in the last year	Yes	No	No	Yes	Not sure	No	No	No	No	No	No	Yes	No	No	No	No	No	No	No	No	Moderate	Negative										93151525	d055c82c-da87-446f-9077-18307a3c8409	2021-04-22T12:46:31		[]	submitted_via_web
351	Mat North	Bubi	Inyathi District Hospital	Antenatal	2021-04-14	Female	29	Yes	Negative	2020-05-01	Single	No	0	0	0	0	No	No	Yes	No	No	No	Yes	Yes	No	No	No	No	No	No	No	Not at all	Negative										93151183	8ea3abf0-d19c-4bc1-9a6b-63b9e46830e5	2021-04-22T12:42:58		[]	submitted_via_web
352	Bulawayo	Bulawayo dist	Bambanani New Start	General VCT	2021-04-22	Female	20	Yes	Negative	2020-09-10	Married to new partner in the last year	Yes	No	Yes	Yes	Not sure	Yes	No	No	No	No	No	No	No	No	No	No	No	No	No	No	Mild	Negative										93150730	4ee2458f-b72c-4aa1-b553-1acfb904b524	2021-04-22T12:40:05		[]	submitted_via_web
353	Bulawayo	Bulawayo dist	Mpilo Central Hospital	Outpatient	2021-04-20	Female	23	Yes	Negative	2015-06-01	Single	No	0	0	0	0	Yes	No	No	No	No	No	Yes	Yes	Yes	No	No	No	No	No	Yes	Mild	Negative										93150711	42c6efde-d024-43dd-ba7b-698ccd8aadd5	2021-04-22T12:39:47		[]	submitted_via_web
354	Mash West	Zvimba	Banket Hospital	Antenatal	2021-04-21	Female	17	Yes	Negative	2016-12-16	Married to new partner in the last year	Yes	Yes	No	Yes	Very faithful	No	No	No	No	No	No	No	No	No	No	No	No	Yes	Yes	No	Moderate	Negative										93150631	4978c5e6-142a-4db0-8f2d-1f28c6cded1b	2021-04-22T12:39:18		[]	submitted_via_web
355	Mash West	Zvimba	Banket Hospital	Outpatient	2021-04-21	Male	50	Yes	Negative	2021-01-19	Married for longer than a year	Yes	Yes	Yes	Yes	Very faithful	No	No	No	No	No	No	No	No	No	Yes	Yes	Yes	Yes	Yes	Yes	Not at all	Negative										93147925	7a0e5c29-dd21-4ff9-9e5b-0b5981cb24c8	2021-04-22T12:18:06		[]	submitted_via_web
356	Bulawayo	Bulawayo dist	Bambanani New Start	General VCT	2021-04-22	Female	19	Yes	Negative	2020-09-22	Single	No	0	0	0	0	No	No	No	No	No	No	No	No	No	No	No	No	No	No	No	Mild	Negative										93150401	08df3290-abea-48e7-ac7e-21b716956ce2	2021-04-22T12:37:52		[]	submitted_via_web
357	Bulawayo	Bulawayo dist	Mpilo Central Hospital	General VCT	2021-04-21	Male	26	No	0	0	Single	No	0	0	0	0	No	No	No	No	No	No	No	No	No	No	No	No	No	No	No	Not at all	Negative										93115549	b7947573-106f-47d0-83db-5be2e35f8629	2021-04-22T07:42:38		[]	submitted_via_web
358	Mash West	Zvimba	Banket Hospital	Antenatal	2021-04-21	Female	21	Yes	Negative	2019-05-24	Married for longer than a year	Yes	No	Yes	Yes	Very faithful	No	No	No	No	No	No	No	No	No	Yes	No	Yes	No	No	Yes	Mild	Negative										93150203	8f407454-7d42-4b25-a68c-5e0d4de4d639	2021-04-22T12:36:21		[]	submitted_via_web
359	Bulawayo	Bulawayo dist	Bambanani New Start	General VCT	2021-04-21	Female	23	Yes	Negative	2020-12-23	Cohabiting but not married	Yes	Yes	No	Yes	Not faithful at all	No	No	No	No	No	No	Yes	No	No	No	No	No	No	No	No	Moderate	Negative										93150058	f24bec7a-7843-4a2d-ba2e-34f1c42a2973	2021-04-22T12:35:22		[]	submitted_via_web
360	Bulawayo	Bulawayo dist	Mpilo Central Hospital	Outpatient	2021-04-21	Male	24	Yes	Negative	2021-01-01	Single	No	0	0	0	0	No	No	No	No	No	No	Yes	Yes	No	No	No	No	No	Yes	No	Mild	Negative										93115917	d8fcd077-ea48-488e-b669-f8fe064b4838	2021-04-22T07:45:55		[]	submitted_via_web
362	Midlands	Gweru	Gweru New Start	Other	2021-04-14	Female	19	Yes	Negative	2020-07-22	Divorced	Yes	Yes	Yes	Yes	0	No	No	No	Yes	No	Yes	Yes	Yes	No	No	No	No	No	No	No	Moderate	Negative										93116243	a6491d72-e295-4be4-b5ea-542de6f8c4c9	2021-04-22T07:50:44		[]	submitted_via_web
363	Midlands	Gweru	Gweru New Start	General VCT	2021-04-14	Male	25	Yes	Negative	2021-01-03	Single	No	0	0	0	0	No	No	No	Yes	No	Yes	Yes	Yes	No	No	No	No	No	No	No	Moderate	Negative										93116333	c59b0892-4ca7-4c4a-91d9-992fa75711de	2021-04-22T07:53:07		[]	submitted_via_web
364	Bulawayo	Bulawayo dist	Mpilo Central Hospital	General VCT	2021-04-21	Female	23	No	0	0	Single	No	0	0	0	0	No	No	No	No	No	No	No	No	No	No	No	No	No	No	No	Not at all	Negative										93116564	8de38adb-6fa1-44cf-b04c-f314dcba8543	2021-04-22T07:55:12		[]	submitted_via_web
365	Midlands	Gweru	Gweru New Start	Other	2021-04-14	Male	19	Yes	Negative	2021-02-08	Single	Yes	Yes	No	No	0	No	No	No	Yes	No	Yes	Yes	Yes	No	No	No	No	No	No	No	Mild	Negative										93116605	66833102-7376-46b9-b616-d036812a7234	2021-04-22T07:55:30		[]	submitted_via_web
366	Midlands	Gweru	Gweru New Start	Other	2021-04-14	Male	20	Yes	Negative	2019-04-11	Single	No	0	0	0	0	No	No	No	Yes	No	No	Yes	Yes	No	No	No	No	No	No	No	Moderate	Negative										93116813	7295b011-ffb1-4ec5-be5f-90e26d683c96	2021-04-22T07:58:12		[]	submitted_via_web
367	Bulawayo	Bulawayo dist	Cowdry Park Clinic	Outpatient	2021-04-21	Female	23	Yes	Negative	2021-02-03	Cohabiting but not married	Yes	Yes	Yes	Yes	Very faithful	No	No	No	No	No	No	Yes	No	No	No	No	No	No	No	No	Not at all	Negative										93110610	9791cbee-2b52-4dfd-a244-e70cd303d2ec	2021-04-22T07:05:16		[]	submitted_via_web
368	Midlands	Gweru	Gweru New Start	Other	2021-04-14	Male	17	Yes	Negative	2020-10-27	Single	No	0	0	0	0	No	No	No	No	No	Yes	Yes	Yes	No	No	No	No	No	No	No	Mild	Negative										93117043	b19f57a3-6c33-49b0-b603-73c988fdeac7	2021-04-22T08:00:23		[]	submitted_via_web
369	Midlands	Gweru	Gweru New Start	Other	2021-04-14	Male	23	Yes	Negative	2020-04-10	Single	Yes	Yes	Yes	Yes	0	No	No	No	No	No	Yes	Yes	Yes	No	No	No	No	No	No	No	Moderate	Negative										93117194	0f6fdae0-44a4-4f85-9af2-a88232d15d6d	2021-04-22T08:02:23		[]	submitted_via_web
370	Bulawayo	Bulawayo dist	Mpilo Central Hospital	General VCT	2021-04-21	Male	22	No	0	0	Single	Yes	Yes	No	No	0	No	No	No	No	No	No	Yes	No	No	Yes	No	No	No	No	No	Severe	Negative										93116420	f43a51db-c1a3-46b7-814f-8deea2411a4b	2021-04-22T07:54:02		[]	submitted_via_web
371	Bulawayo	Bulawayo dist	Cowdry Park Clinic	Antenatal	2021-04-21	Female	19	Yes	Negative	2018-03-18	Married to new partner in the last year	Yes	No	No	No	Not sure	No	No	No	No	No	No	No	No	No	No	No	No	No	No	No	Not at all	Negative										93106834	45938bcf-3921-4999-8b61-8e4846b1e752	2021-04-22T06:45:39		[]	submitted_via_web
372	Bulawayo	Bulawayo dist	Cowdry Park Clinic	Antenatal	2021-04-21	Female	33	Yes	Negative	2017-01-23	Married for longer than a year	Yes	No	No	Yes	Very faithful	No	No	No	No	No	No	No	No	No	No	No	No	No	No	No	Not at all	Negative										93106526	a4610449-8119-4392-bb38-87ce0fabcd96	2021-04-22T06:43:56		[]	submitted_via_web
373	Bulawayo	Bulawayo dist	Cowdry Park Clinic	Outpatient	2021-04-21	Male	31	No	0	0	Married for longer than a year	No	0	0	0	Very faithful	No	No	No	No	No	Yes	Yes	No	No	No	No	Yes	No	No	No	Mild	Positive										93106281	19389f98-1c5b-4a6c-a388-3468f0d0134b	2021-04-22T06:42:30		[]	submitted_via_web
374	Bulawayo	Bulawayo dist	Cowdry Park Clinic	Antenatal	2021-04-21	Female	20	Yes	Negative	2021-04-01	Married to new partner in the last year	Yes	No	Yes	Yes	Very faithful	No	No	No	No	No	No	Yes	No	Yes	Yes	No	No	No	No	No	Not at all	Negative										93106125	1af90bb8-5c88-42d6-b445-b32afb921718	2021-04-22T06:41:02		[]	submitted_via_web
375	Midlands	Gweru	Gweru New Start	General VCT	2021-04-16	Male	28	Yes	Negative	2018-05-21	Married for longer than a year	Yes	Yes	Yes	Yes	Very faithful	No	No	No	No	No	Yes	No	No	No	No	No	No	No	No	No	Not at all	Negative										93124912	6e6d8a2d-beea-4f0b-8f58-f8e7e1f16852	2021-04-22T09:16:19		[]	submitted_via_web
376	Midlands	Gweru	Gweru New Start	Other	2021-04-16	Male	35	Yes	Negative	2020-04-13	Single	No	0	0	0	0	No	No	No	No	No	No	Yes	No	No	No	No	No	No	No	No	Mild	Negative										93124716	681db648-f7e7-4eef-abed-fb28f2f456fb	2021-04-22T09:14:57		[]	submitted_via_web
377	Midlands	Gweru	Gweru New Start	General VCT	2021-04-16	Female	27	No	0	0	Single	No	0	0	0	0	No	No	No	No	No	No	Yes	No	No	No	No	No	No	No	No	Mild	Negative										93124531	12c94c44-1302-4cfc-8144-c3a03a7e7337	2021-04-22T09:13:17		[]	submitted_via_web
378	Midlands	Gweru	Gweru New Start	General VCT	2021-04-16	Male	32	Yes	Negative	2019-10-14	Married for longer than a year	No	0	0	0	Very faithful	No	No	No	No	No	Yes	Yes	No	No	No	No	No	No	No	No	Moderate	Negative										93124386	386cbb37-829d-43bf-be2a-01b9c0a1adeb	2021-04-22T09:11:54		[]	submitted_via_web
379	Midlands	Gweru	Gweru New Start	Other	2021-04-16	Male	45	Yes	Negative	2018-01-17	Divorced	No	0	0	0	0	No	No	No	No	No	No	Yes	Yes	No	No	No	No	No	No	No	Mild	Negative										93124167	55014e27-a58a-4971-ba21-638a4c2292b3	2021-04-22T09:09:58		[]	submitted_via_web
380	Mash East	Seke	Overspill Clinic	Antenatal	2021-04-22	Female	27	Yes	Negative	2012-05-29	Married to new partner in the last year	Yes	No	Yes	Yes	Not sure	No	No	No	No	No	No	No	No	No	No	No	No	No	No	No	Mild	Negative										93123949	0d81ef5f-e126-491c-98ef-bbb3701a75d3	2021-04-22T09:08:35		[]	submitted_via_web
381	Midlands	Gweru	Gweru New Start	Other	2021-04-16	Female	28	Yes	Negative	2015-10-21	Married for longer than a year	Yes	Yes	Yes	Yes	Very faithful	No	No	No	No	No	No	Yes	No	No	No	No	Yes	No	No	No	Not at all	Negative										93123926	3fa863fb-2cc6-499f-acb5-92b08c853aab	2021-04-22T09:08:29		[]	submitted_via_web
382	Mash East	Seke	Overspill Clinic	Antenatal	2021-04-22	Female	23	No	0	0	Married for longer than a year	Yes	No	No	No	Not sure	No	No	No	No	No	No	No	No	No	No	No	No	No	No	No	Mild	Negative										93123790	7d053d6c-17f6-4207-9a09-86e33f45122b	2021-04-22T09:07:15		[]	submitted_via_web
383	Midlands	Gweru	Gweru New Start	General VCT	2021-04-16	Male	28	Yes	Negative	2016-10-26	Married for longer than a year	Yes	Yes	Yes	Yes	Very faithful	No	No	No	No	No	Yes	Yes	No	No	No	No	Yes	No	No	No	Not at all	Negative										93123762	9b859a69-164a-4680-941b-60732928672a	2021-04-22T09:06:55		[]	submitted_via_web
384	Mash East	Seke	Overspill Clinic	Antenatal	2021-04-22	Female	28	Yes	Negative	2016-06-28	Married for longer than a year	Yes	No	No	No	Not sure	No	No	No	No	No	No	No	No	No	No	No	No	No	No	No	Mild	Negative										93123673	a690f912-2035-45a6-ab11-f1032e23f5ec	2021-04-22T09:06:04		[]	submitted_via_web
385	Bulawayo	Bulawayo dist	Mpilo Central Hospital	Antenatal	2021-04-21	Female	18	Yes	Negative	2021-02-01	Single	No	0	0	0	0	No	No	No	No	No	No	No	No	No	No	Yes	No	No	No	No	Not at all	Negative										93123550	50c8bc6f-d014-4cd2-b891-fe9a4b31812f	2021-04-22T09:05:03		[]	submitted_via_web
386	Mash East	Seke	Overspill Clinic	Antenatal	2021-04-22	Female	27	Yes	Negative	2020-02-05	Married for longer than a year	Yes	No	Yes	Yes	Not sure	No	No	No	No	No	No	No	No	No	No	No	No	No	No	No	Mild	Negative										93123530	38b39b45-1c3c-469b-a0f6-c272be253edd	2021-04-22T09:04:46		[]	submitted_via_web
387	Midlands	Gweru	Gweru New Start	General VCT	2021-04-16	Male	22	Yes	Negative	2020-11-12	Single	No	0	0	0	0	No	No	No	No	No	No	Yes	No	No	No	No	No	No	No	No	Moderate	Negative										93123511	0e357fc0-1217-407b-b7f5-f198f19e8665	2021-04-22T09:04:36		[]	submitted_via_web
388	Mash East	Seke	Overspill Clinic	Antenatal	2021-04-22	Female	17	Yes	Negative	2020-06-22	Married for longer than a year	Yes	No	Yes	Yes	Not sure	No	No	No	No	No	No	No	No	No	No	No	No	No	No	No	Moderate	Negative										93123380	0681af68-2809-42dd-9de7-154cd2aeb24a	2021-04-22T09:03:46		[]	submitted_via_web
389	Bulawayo	Bulawayo dist	Mpilo Central Hospital	Antenatal	2021-04-16	Female	31	Yes	Negative	2021-02-20	Married for longer than a year	Yes	Yes	No	Yes	Not faithful at all	No	No	No	No	No	No	No	No	No	No	No	No	No	No	No	Mild	Negative										93123291	1cba6301-1617-4dfd-895e-3a6a9644ea8a	2021-04-22T09:02:37		[]	submitted_via_web
390	Mash East	Seke	Overspill Clinic	Antenatal	2021-04-22	Male	34	Yes	Negative	2020-03-25	Married for longer than a year	No	0	0	0	Not sure	No	No	No	No	No	No	No	No	No	No	No	No	No	No	No	Moderate	Negative										93123273	0a2cc842-d4a0-4062-b735-9fd43434e5db	2021-04-22T09:02:23		[]	submitted_via_web
391	Midlands	Gweru	Gweru New Start	Other	2021-04-14	Male	30	Yes	Negative	2020-10-09	Single	Yes	Yes	No	No	0	No	No	No	Yes	No	No	Yes	Yes	Yes	No	No	No	No	No	No	Moderate	Positive										93123256	bbd19268-0380-4ac9-b180-9a9fb5865440	2021-04-22T09:02:04		[]	submitted_via_web
392	Mash East	Seke	Overspill Clinic	General VCT	2021-04-22	Female	36	Yes	Negative	2020-11-17	Married for longer than a year	Yes	No	Yes	Yes	Not sure	No	No	No	No	No	No	No	No	No	No	No	No	No	No	No	Moderate	Negative										93123144	1fa08e64-1fb2-472c-9d96-2a7fd692554a	2021-04-22T09:00:49		[]	submitted_via_web
393	Midlands	Gweru	Gweru New Start	Other	2021-04-14	Male	36	Yes	Negative	2020-10-21	Married for longer than a year	Yes	No	No	No	Not sure	No	No	No	Yes	No	Yes	Yes	Yes	No	No	No	No	No	No	No	Mild	Negative										93122976	50ce6ca1-7ecb-45bd-b6b0-94b9e0c44132	2021-04-22T08:59:37		[]	submitted_via_web
394	Mash East	Seke	Overspill Clinic	General VCT	2021-04-22	Male	32	No	0	0	Married for longer than a year	Yes	No	Yes	Yes	Very faithful	No	No	No	No	No	No	Yes	No	No	Yes	Yes	Yes	No	No	No	Mild	Negative										93122901	b3e5c7aa-e21a-41f9-98fd-2ad79bb8449f	2021-04-22T08:58:58		[]	submitted_via_web
395	Mash East	Seke	Overspill Clinic	General VCT	2021-04-22	Female	21	No	0	0	Married to new partner in the last year	No	0	0	0	Not sure	No	No	Yes	No	No	No	Yes	Yes	No	No	No	No	No	No	No	Mild	Positive										93122798	d6d7e42a-5fe3-4f55-b137-57f7a59118e5	2021-04-22T08:57:32		[]	submitted_via_web
396	Mash East	Seke	Overspill Clinic	General VCT	2021-04-22	Male	22	No	0	0	Single	No	0	0	0	0	No	No	No	No	No	Yes	Yes	Yes	No	No	No	No	No	No	No	Severe	Negative										93122796	f3f95ed2-2e8a-40f8-8ddc-34e56b94effe	2021-04-22T08:57:31		[]	submitted_via_web
397	Midlands	Gweru	Gweru New Start	Other	2021-04-14	Male	26	Yes	Negative	2020-10-15	Single	Yes	Yes	Yes	Yes	0	No	No	No	Yes	No	Yes	Yes	Yes	No	No	No	No	No	No	No	Moderate	Negative										93122753	30606ad1-cb83-47a2-bc38-35e77d5b79c7	2021-04-22T08:56:49		[]	submitted_via_web
398	Bulawayo	Bulawayo dist	Mpilo Central Hospital	Antenatal	2021-04-16	Female	22	Yes	Negative	2021-02-15	Married for longer than a year	Yes	No	No	Yes	Very faithful	No	No	No	No	No	No	No	No	Yes	No	No	No	No	No	No	Not at all	Negative										93122750	b66cfd3c-8107-48da-9b02-44b45c69ed17	2021-04-22T08:56:46		[]	submitted_via_web
399	Bulawayo	Bulawayo dist	Mpilo Central Hospital	Outpatient	2021-04-20	Male	46	Yes	Negative	2019-06-12	Married for longer than a year	Yes	Yes	Yes	Yes	Very faithful	Yes	No	No	No	No	No	Yes	Yes	No	No	No	No	No	No	No	Mild	Negative										93122595	c84f65d2-7e37-44ea-a641-9f6eb7b01fc6	2021-04-22T08:54:53		[]	submitted_via_web
400	Midlands	Gweru	Gweru New Start	Other	2021-04-14	Female	22	Yes	Negative	2020-10-13	Single	Yes	No	Yes	Yes	0	No	No	No	Yes	No	Yes	Yes	Yes	No	No	No	No	No	No	No	Moderate	Negative										93122393	a0868f5a-17bd-4a53-9bbd-511e504afe37	2021-04-22T08:52:18		[]	submitted_via_web
401	Bulawayo	Bulawayo dist	Mpilo Central Hospital	Antenatal	2021-04-21	Female	25	Yes	Negative	2020-11-01	Married to new partner in the last year	Yes	No	Yes	Yes	Very faithful	No	No	No	No	No	No	Yes	Yes	No	Yes	No	No	No	No	No	Moderate	Negative										93122345	7cb186fc-48a8-4901-862d-9007b970f262	2021-04-22T08:51:36		[]	submitted_via_web
402	Midlands	Gweru	Gweru New Start	Other	2021-04-14	Female	25	No	0	0	Divorced	Yes	Yes	No	No	0	No	No	No	No	No	Yes	Yes	Yes	No	No	No	No	No	No	No	Moderate	Negative										93122304	b78c7400-9208-413b-99e0-decf7e7db38c	2021-04-22T08:50:52		[]	submitted_via_web
403	Bulawayo	Bulawayo dist	Mpilo Central Hospital	General VCT	2021-04-16	Female	41	Yes	Negative	2021-01-10	Separated	No	0	0	0	0	No	No	No	No	No	No	No	No	No	No	No	No	No	No	No	Mild	Negative										93122166	9fec68bc-0137-430b-98a7-d52081c0d7ef	2021-04-22T08:49:42		[]	submitted_via_web
404	Bulawayo	Bulawayo dist	Cowdry Park Clinic	Outpatient	2021-04-21	Female	18	Yes	Negative	2020-07-17	Married for longer than a year	Yes	No	Yes	Yes	Not sure	No	No	No	No	No	No	Yes	No	No	No	No	No	No	No	No	Not at all	Negative										93110449	e3c300e6-f0e1-40f2-95d0-96ccc52975db	2021-04-22T07:03:32		[]	submitted_via_web
405	Midlands	Gweru	Gweru New Start	Other	2021-04-14	Female	27	Yes	Negative	2018-10-23	Married for longer than a year	No	0	0	0	Not sure	No	No	No	Yes	No	Yes	Yes	Yes	No	No	No	No	No	No	No	Moderate	Negative										93121999	552561e5-0200-4309-91a1-abec00d21dfd	2021-04-22T08:48:22		[]	submitted_via_web
406	Midlands	Gweru	Gweru New Start	Other	2021-04-14	Male	46	No	0	0	Married for longer than a year	No	0	0	0	Not sure	No	No	No	Yes	No	No	No	Yes	No	No	No	No	No	No	No	Moderate	Negative										93121892	03b44e68-5f22-4377-a308-4d173a22db33	2021-04-22T08:46:54		[]	submitted_via_web
407	Bulawayo	Bulawayo dist	Mpilo Central Hospital	Antenatal	2021-04-21	Female	22	Yes	Negative	2021-01-08	Married for longer than a year	Yes	Yes	Yes	Yes	Very faithful	No	No	No	No	No	No	No	No	No	No	No	No	No	No	No	Not at all	Negative										93121876	804e8d2b-6b67-47a5-839c-ba6745d882c2	2021-04-22T08:46:47		[]	submitted_via_web
408	Midlands	Gweru	Gweru New Start	Other	2021-04-14	Female	29	Yes	Negative	2021-01-06	Divorced	Yes	No	No	No	0	No	No	No	Yes	No	No	Yes	Yes	Yes	No	No	No	No	No	No	Moderate	Negative										93121708	849873ef-cbc1-4d60-9eca-361d64869440	2021-04-22T08:45:33		[]	submitted_via_web
409	Midlands	Gweru	Gweru New Start	Other	2021-04-14	Female	28	Yes	Negative	2020-10-20	Divorced	No	0	0	0	0	No	No	No	No	No	Yes	Yes	Yes	No	No	No	No	No	No	No	Moderate	Negative										93121515	0958c9a1-e183-4453-93ff-bfaef66deb83	2021-04-22T08:43:47		[]	submitted_via_web
410	Midlands	Gweru	Gweru New Start	Other	2021-04-14	Female	24	Yes	Negative	2020-10-14	Divorced	No	0	0	0	0	No	No	No	Yes	No	Yes	Yes	Yes	No	No	No	No	No	No	No	Moderate	Negative										93121311	2b55e141-76bc-4be5-9bc2-59c3560ad8ca	2021-04-22T08:40:55		[]	submitted_via_web
411	Bulawayo	Bulawayo dist	Mpilo Central Hospital	Antenatal	2021-04-21	Female	18	Yes	Negative	2021-01-05	Single	No	0	0	0	0	No	No	Yes	No	No	Yes	No	No	No	No	No	No	No	No	No	Not at all	Negative										93121264	ed999f27-175d-4b84-9392-9a5574d5aa58	2021-04-22T08:40:11		[]	submitted_via_web
412	Bulawayo	Bulawayo dist	Mpilo Central Hospital	Antenatal	2021-04-21	Female	24	Yes	Negative	2021-02-01	Single	No	0	0	0	0	No	No	No	No	No	No	Yes	No	No	No	No	No	No	No	No	Not at all	Negative										93121009	5ace38b3-46bb-41ff-881d-2e0233887d9a	2021-04-22T08:38:05		[]	submitted_via_web
414	Midlands	Gweru	Gweru New Start	Other	2021-04-14	Female	44	No	0	0	Single	Yes	Yes	No	No	0	No	No	No	Yes	No	Yes	Yes	No	No	No	No	No	No	No	No	Mild	Negative										93119303	07c1a294-90f5-482e-8f94-40acd4c1c84e	2021-04-22T08:26:25		[]	submitted_via_web
415	Midlands	Gweru	Gweru New Start	Other	2021-04-04	Female	25	No	0	0	Single	No	0	0	0	0	No	No	No	Yes	No	Yes	Yes	Yes	No	No	No	No	No	No	No	Mild	Negative										93119085	1a7d9f92-9d46-4faa-bd41-104c683ebc6f	2021-04-22T08:24:49		[]	submitted_via_web
416	Bulawayo	Bulawayo dist	Mpilo Central Hospital	Antenatal	2021-04-21	Male	24	Yes	Negative	2020-04-01	Single	No	0	0	0	0	No	No	No	No	No	No	No	Yes	No	No	No	No	No	No	No	Mild	Negative										93118825	7876f899-7b81-4e46-addb-fafbcde6f7c8	2021-04-22T08:22:37		[]	submitted_via_web
417	Midlands	Gweru	Gweru New Start	General VCT	2021-04-13	Female	25	Yes	Negative	2020-01-06	Single	No	0	0	0	0	No	No	No	Yes	No	No	Yes	Yes	No	No	No	No	No	No	No	Severe	Negative										93118709	b723b987-824e-4651-9806-c90f6729a99a	2021-04-22T08:21:25		[]	submitted_via_web
418	Bulawayo	Bulawayo dist	Mpilo Central Hospital	Other	2021-04-21	Female	32	Yes	Negative	2020-11-12	Married for longer than a year	Yes	No	Yes	Yes	Not sure	No	No	No	No	No	No	No	No	No	No	No	No	Yes	No	No	Mild	Negative										93118435	f70cbf1c-6c3f-4afe-95d9-f1d1c7754ab0	2021-04-22T08:18:04		[]	submitted_via_web
419	Midlands	Gweru	Gweru New Start	General VCT	2021-04-13	Female	19	Yes	Negative	2020-03-10	Married for longer than a year	Yes	Yes	No	No	Not sure	No	No	No	No	No	No	Yes	No	No	No	No	No	No	No	No	Mild	Negative										93118398	0a66d3d8-5e84-45e1-8d3f-0a7095f502ff	2021-04-22T08:17:49		[]	submitted_via_web
420	Bulawayo	Bulawayo dist	Mpilo Central Hospital	Outpatient	2021-04-21	Male	52	Yes	Negative	2021-01-20	Widowed	No	0	0	0	0	No	No	No	No	Yes	No	No	No	No	No	No	No	No	No	No	Not at all	Negative										93118327	bbc44909-6684-495c-9fba-99349ff77345	2021-04-22T08:17:05		[]	submitted_via_web
421	Bulawayo	Bulawayo dist	Mpilo Central Hospital	Other	2021-04-21	Female	18	Yes	Negative	2020-12-07	Single	No	0	0	0	0	No	No	No	No	No	No	No	No	No	No	No	Yes	Yes	No	No	Mild	Negative										93118262	22176dad-633b-48a3-83f7-e1e073aa96d0	2021-04-22T08:16:25		[]	submitted_via_web
422	Bulawayo	Bulawayo dist	Mpilo Central Hospital	Outpatient	2021-04-21	Female	29	Yes	Negative	2021-01-19	Married for longer than a year	Yes	Yes	Yes	Yes	Not sure	No	Yes	Yes	No	No	No	No	No	No	No	No	No	No	No	No	Moderate	Negative										93118203	d8d29695-41dc-45ec-a344-91955535bdde	2021-04-22T08:15:49		[]	submitted_via_web
423	Midlands	Gweru	Gweru New Start	General VCT	2021-04-13	Male	23	Yes	Negative	2020-01-13	Single	No	0	0	0	0	Yes	No	No	No	No	No	Yes	Yes	No	No	No	No	No	No	No	Severe	Negative										93118134	4438ea1e-eefc-40d4-8908-1dd58565db1c	2021-04-22T08:15:22		[]	submitted_via_web
424	Bulawayo	Bulawayo dist	Mpilo Central Hospital	Other	2021-04-21	Female	32	Yes	Negative	2020-04-26	Married for longer than a year	Yes	No	Yes	Yes	Not sure	No	No	No	No	No	No	No	No	No	No	No	No	No	No	No	Mild	Negative										93118047	dde90dee-d18c-4575-9f2b-a209cf359848	2021-04-22T08:14:13		[]	submitted_via_web
425	Bulawayo	Bulawayo dist	Mpilo Central Hospital	General VCT	2021-04-21	Female	23	Yes	Negative	2015-10-20	Single	No	0	0	0	0	No	No	No	No	No	No	No	No	No	No	No	No	No	No	No	Not at all	Negative										93118031	04ff6b95-41f4-4acf-bc58-45b21fb100b3	2021-04-22T08:13:53		[]	submitted_via_web
426	Midlands	Gweru	Gweru New Start	General VCT	2021-04-13	Female	29	Yes	Negative	2020-12-16	Single	No	0	0	0	0	No	No	No	No	No	No	No	No	No	No	No	No	No	No	No	Mild	Negative										93118003	e06ffe37-f8dc-4674-9886-cb8e235b4ada	2021-04-22T08:13:32		[]	submitted_via_web
427	Bulawayo	Bulawayo dist	Mpilo Central Hospital	General VCT	2021-04-21	Male	23	Yes	Negative	2019-06-18	Single	Yes	No	Yes	No	0	No	No	No	No	No	No	No	No	No	No	No	No	No	No	No	Not at all	Negative										93117959	a36eb6cd-fb68-4476-9e2d-3ed19573bcda	2021-04-22T08:12:41		[]	submitted_via_web
428	Midlands	Gweru	Gweru New Start	General VCT	2021-04-13	Female	19	No	0	0	Single	Yes	Yes	Yes	Yes	0	No	No	No	No	No	No	No	No	No	No	No	No	No	No	No	Mild	Negative										93117924	b7743862-d91a-4729-bf52-ccf7e5381ada	2021-04-22T08:12:10		[]	submitted_via_web
429	Midlands	Gweru	Gweru New Start	General VCT	2021-04-21	Female	50	Yes	Negative	2017-01-17	Married for longer than a year	No	0	0	0	Not sure	No	No	No	No	No	No	Yes	No	No	No	No	No	No	No	No	Mild	Negative										93153720	912337bd-acc7-47d2-87e2-7607c3456e25	2021-04-22T13:02:32		[]	submitted_via_web
430	Midlands	Gweru	Gweru New Start	Other	2021-04-21	Female	33	Yes	Negative	2021-02-16	Married for longer than a year	No	0	0	0	Not sure	No	No	No	No	No	Yes	Yes	No	No	No	No	No	No	No	No	Moderate	Negative										93153870	f24bac7c-1dc6-4c1e-b6ab-c69d56e6236b	2021-04-22T13:03:39		[]	submitted_via_web
431	Mash West	Zvimba	Banket Hospital	Antenatal	2021-04-21	Female	19	Yes	Negative	2020-11-18	Married to new partner in the last year	Yes	No	Yes	Yes	Very faithful	No	No	No	No	No	No	No	No	No	No	No	No	No	No	No	Not at all	Negative										93153880	6e051ed2-c413-493a-a774-3b398a405480	2021-04-22T13:03:45		[]	submitted_via_web
432	Manicaland	Mutasa	Chinamasa Clinic	Outpatient	2021-04-14	Female	54	Yes	Negative	2019-06-19	Widowed	No	0	0	0	0	No	No	No	No	No	No	No	No	No	No	No	No	No	No	No	Not at all	Negative										93280914	6e54615f-1022-4379-8630-fc09cb129967	2021-04-23T14:29:11		[]	submitted_via_web
433	Midlands	Gweru	Gweru New Start	Other	2021-04-21	Female	27	Yes	Negative	2020-11-18	Married for longer than a year	No	0	0	0	Not faithful at all	Yes	No	No	No	No	No	Yes	No	No	No	No	No	No	No	No	Mild	Negative										93154027	2d2f1946-5c28-42cc-bd61-c65fd5b49aed	2021-04-22T13:04:54		[]	submitted_via_web
434	Midlands	Gweru	Gweru New Start	General VCT	2021-04-21	Female	19	No	0	0	Single	No	0	0	0	0	No	No	No	No	No	Yes	Yes	Yes	No	No	No	No	No	No	No	Moderate	Negative										93154158	e0c5de4b-6a05-4bed-b928-390a7abf57ee	2021-04-22T13:05:52		[]	submitted_via_web
435	Mat North	Bubi	Inyathi District Hospital	Antenatal	2021-04-15	Female	16	Yes	Negative	2020-11-29	Married for longer than a year	Yes	Yes	Yes	Yes	Very faithful	No	No	No	No	No	No	Yes	No	No	No	No	No	No	No	No	Mild	Negative										93154231	2b134985-2a0b-423d-b417-207df5e3896d	2021-04-22T13:06:18		[]	submitted_via_web
436	Midlands	Gweru	Gweru New Start	Other	2021-04-21	Female	22	No	0	0	Divorced	No	0	0	0	0	No	Yes	No	No	No	No	Yes	No	Yes	No	No	No	No	No	No	Not at all	Negative										93154342	5b613157-4db7-436f-81c2-cab41e827207	2021-04-22T13:06:59		[]	submitted_via_web
437	Bulawayo	Bulawayo dist	Cowdry Park Clinic	Outpatient	2021-04-21	Female	24	Yes	Negative	2021-01-23	Married for longer than a year	Yes	Yes	Yes	Yes	Very faithful	No	No	No	No	No	No	No	No	No	No	No	No	No	No	No	Mild	Negative										93110835	5cfb3e93-15b2-4fdc-a9ef-ac99576f0f9a	2021-04-22T07:07:26		[]	submitted_via_web
438	Manicaland	Chipinge	Arda Chisumbanje Clinic	Antenatal	2021-03-25	Female	34	Yes	Negative	2019-01-15	Married for longer than a year	Yes	Yes	Yes	Yes	Not sure	No	No	No	No	No	No	No	No	No	No	No	No	No	No	No	Mild	Negative										95456219	5e304254-bfec-46dd-8011-371a2facbf74	2021-05-13T10:03:25		[]	submitted_via_web
439	Bulawayo	Bulawayo dist	Cowdry Park Clinic	Outpatient	2021-04-21	Male	19	Yes	Negative	2019-05-15	Single	No	0	0	0	0	No	No	No	No	No	No	Yes	Yes	No	No	No	Yes	No	No	No	Mild	Negative										93105997	1b68be69-2388-4bcb-bf44-db5ed656d711	2021-04-22T06:38:39		[]	submitted_via_web
440	Bulawayo	Bulawayo dist	Cowdry Park Clinic	Antenatal	2021-04-21	Female	22	Yes	Negative	2015-05-11	Married to new partner in the last year	Yes	No	No	No	Not sure	No	No	No	No	No	No	Yes	No	No	No	Yes	No	No	No	No	Mild	Negative										93105878	3b811850-b888-48ca-9f71-1421a535228f	2021-04-22T06:36:57		[]	submitted_via_web
441	Bulawayo	Bulawayo dist	Cowdry Park Clinic	Outpatient	2021-04-21	Female	18	Yes	Negative	2021-03-13	Married for longer than a year	No	0	0	0	Not sure	No	No	No	No	No	No	No	No	No	No	No	No	No	No	No	Mild	Negative										93107285	e669a0fa-fc3a-482a-a4c2-9f8a6196fe3b	2021-04-22T06:47:27		[]	submitted_via_web
442	Bulawayo	Bulawayo dist	Cowdry Park Clinic	Outpatient	2021-04-21	Female	19	Yes	Negative	2020-07-18	Single	No	0	0	0	0	No	No	No	No	No	No	No	No	No	No	No	No	No	No	No	Not at all	Negative										93108147	5d325624-ee78-49e9-bd8b-143b3a0945dd	2021-04-22T06:51:19		[]	submitted_via_web
443	Harare	Harare dist	Zengeza Clinic	Antenatal	2021-03-18	Female	21	Yes	Negative	2020-01-01	Single	No	0	0	0	0	No	No	No	No	No	No	Yes	No	No	No	No	No	No	No	No	Mild	Negative										93968440	b30f4ccc-c57d-4f5f-ba0c-de977d9ae659	2021-04-29T18:15:09		[]	submitted_via_web
444	Bulawayo	Bulawayo dist	Bambanani New Start	General VCT	2021-04-27	Female	59	No	0	0	Widowed	No	0	0	0	0	No	No	No	No	No	No	No	No	No	No	No	No	No	No	No	Mild	Positive										93697765	f9bd5bbb-d5c3-454d-a166-9de4a6862e31	2021-04-27T14:46:03		[]	submitted_via_web
445	Midlands	Gweru	Gweru New Start	Other	2021-04-22	Female	30	Yes	Negative	2020-03-02	Married for longer than a year	Yes	Yes	Yes	Yes	Very faithful	No	No	No	No	No	No	Yes	No	No	No	No	No	No	No	No	Not at all	Negative										93531132	73d0c0dc-a5f8-4f21-a8d8-f4b096273cde	2021-04-26T08:40:29		[]	submitted_via_web
446	Manicaland	Buhera	Murambinda Hospital	Outpatient	2021-04-27	Female	16	Yes	Negative	2020-12-03	Single	No	0	0	0	0	No	No	No	Yes	No	No	Yes	Yes	No	No	No	No	No	No	No	Moderate	Negative										95368044	121e3aaa-fd54-440f-8f9e-a758d186ccf9	2021-05-12T13:26:06		[]	submitted_via_web
447	Manicaland	Chipinge	Chipinge New Start	Other	2021-04-14	Female	39	Yes	Negative	2020-08-01	Married for longer than a year	Yes	Yes	No	Yes	Not faithful at all	No	No	No	Yes	No	No	No	Yes	No	No	No	No	No	No	No	Severe	Negative										92359259	66e791d8-03ca-4460-a5af-470bd834e501	2021-04-15T07:53:58		[]	submitted_via_web
448	Manicaland	Chipinge	Chipinge New Start	Other	2021-04-14	Female	30	Yes	Negative	2020-08-01	Married for longer than a year	Yes	Yes	No	No	Not faithful at all	No	No	No	Yes	No	No	No	Yes	No	No	No	No	No	No	No	Severe	Negative										92359044	2eda1c86-d5b9-42cc-babd-c860ba19a152	2021-04-15T07:50:45		[]	submitted_via_web
449	Bulawayo	Bulawayo dist	Mpilo Central Hospital	Antenatal	2021-04-13	Female	33	Yes	Negative	2020-12-01	Married for longer than a year	Yes	Yes	Yes	Yes	Very faithful	No	No	No	No	No	No	No	No	No	No	No	No	No	No	No	Mild	Negative										92359006	84167a28-0338-4ad6-89dd-91a1b68a02cd	2021-04-15T07:50:06		[]	submitted_via_web
450	Mash West	Zvimba	Banket Hospital	Antenatal	2021-04-14	Female	21	Yes	Negative	2014-04-16	Married to new partner in the last year	Yes	Yes	Yes	Yes	Very faithful	No	Yes	No	No	No	No	No	No	No	No	No	No	No	No	No	Mild	Negative										92358882	6ef405dc-957a-43fa-9998-06b0558ff7b7	2021-04-15T07:48:42		[]	submitted_via_web
451	Manicaland	Chipinge	Chipinge New Start	Other	2021-04-14	Female	20	Yes	Negative	2020-06-01	Married for longer than a year	Yes	Yes	No	Yes	Not sure	No	No	No	Yes	No	Yes	Yes	Yes	No	No	No	Yes	No	No	No	Moderate	Negative										92491519	6f7b6cd7-cd96-4dbb-9e11-08b90d5b80d2	2021-04-16T09:59:16		[]	submitted_via_web
452	Harare	Harare dist	Sally Mugabe Central Hospital	Outpatient	2021-04-01	Female	36	Yes	Negative	2019-01-01	Widowed	Yes	No	Yes	Yes	0	No	No	No	No	No	No	No	No	No	No	No	No	No	No	No	Not at all	Negative										91474266	85532ad5-d904-4f22-8e1e-4209e66c4174	2021-04-07T12:43:32		[]	submitted_via_web
453	Mash West	Zvimba	Banket Hospital	Antenatal	2021-04-14	Female	20	Yes	Negative	2021-02-17	Married for longer than a year	No	0	0	0	Very faithful	No	No	No	No	No	No	Yes	No	No	No	No	No	Yes	No	No	Mild	Negative										92358571	52549023-e6e7-4728-9d5c-b9526dafe2af	2021-04-15T07:45:12		[]	submitted_via_web
454	Mat North	Tsholotsho	Tsholotsho Urban Clinic	General VCT	2021-04-14	Female	21	Yes	Negative	2020-06-10	Married to new partner in the last year	Yes	No	Yes	Yes	Very faithful	No	No	No	No	No	No	No	No	No	No	No	No	No	No	No	Mild	Negative										92358410	c2daff60-3a78-45f5-a723-faebadd58d50	2021-04-15T07:43:45		[]	submitted_via_web
455	Bulawayo	Bulawayo dist	Princess Margret Rose	Antenatal	2021-04-21	Female	28	Yes	Negative	2020-06-25	Married for longer than a year	Yes	No	No	Yes	Not sure	No	No	No	No	No	No	Yes	No	No	No	No	No	No	No	No	Moderate	Negative										93004616	1b0f5aa6-85d6-4b9f-904a-97cffe9226ea	2021-04-21T13:25:01		[]	submitted_via_web
456	Mat North	Tsholotsho	Tsholotsho Urban Clinic	Outpatient	2021-04-14	Male	21	No	0	0	Single	No	0	0	0	0	No	No	No	Yes	No	Yes	Yes	Yes	No	No	No	No	No	No	No	Moderate	Negative										92357232	528ab46d-de2f-4c74-a994-2316e382e7c7	2021-04-15T07:29:54		[]	submitted_via_web
457	Bulawayo	Bulawayo dist	Mpilo Central Hospital	Other	2021-04-20	Female	26	Yes	Negative	2020-09-23	Married for longer than a year	Yes	Yes	Yes	Yes	Very faithful	No	No	No	No	No	No	Yes	No	No	No	No	No	No	No	No	Not at all	Negative										93002683	66e21ba0-6ff5-4384-8740-0371155fb6f2	2021-04-21T13:11:26		[]	submitted_via_web
458	Mash West	Zvimba	Banket Hospital	Antenatal	2021-04-20	Female	28	Yes	Negative	2021-01-19	Married for longer than a year	Yes	Yes	No	Yes	Very faithful	No	No	No	No	No	No	No	Yes	No	No	No	No	No	No	No	Not at all	Negative										93002772	070e5a39-18e8-48a8-94ad-6173225a99d6	2021-04-21T13:12:00		[]	submitted_via_web
459	Mash West	Zvimba	Banket Hospital	Antenatal	2021-04-20	Female	19	No	0	0	Married to new partner in the last year	Yes	Yes	No	No	Very faithful	No	No	No	No	No	No	Yes	No	No	No	No	No	No	No	No	Not at all	Negative										93002275	64d50172-6c09-4f75-9fb3-6206c662899d	2021-04-21T13:09:16		[]	submitted_via_web
460	Bulawayo	Bulawayo dist	Princess Margret Rose	General VCT	2021-04-21	Female	24	Yes	Negative	2021-02-01	Married to new partner in the last year	Yes	No	Yes	Yes	Very faithful	Yes	No	No	No	No	No	Yes	No	No	No	No	No	No	No	No	Not at all	Negative										93005054	a64b13a8-a23a-44e5-8b51-a08c7e5fd01e	2021-04-21T13:28:44		[]	submitted_via_web
461	Manicaland	Mutare	Mutare New start	Other	2021-04-14	Male	24	Yes	Negative	2020-06-14	Single	No	0	0	0	0	No	No	No	Yes	No	Yes	No	Yes	No	No	No	No	No	No	No	Moderate	Positive										92382002	cd09334a-8959-4b25-9139-79be3819fb46	2021-04-15T11:13:10		[]	submitted_via_web
462	Bulawayo	Bulawayo dist	Princess Margret Rose	TB Clinic	2021-04-21	Female	36	Yes	Negative	2020-11-01	Married for longer than a year	Yes	No	Yes	Yes	Very faithful	No	No	No	No	No	No	Yes	Yes	No	No	No	No	No	No	No	Not at all	Negative										93004818	edf6e4fe-768a-425e-a258-0b3243374807	2021-04-21T13:27:00		[]	submitted_via_web
463	Mash West	Zvimba	Banket Hospital	Antenatal	2021-04-20	Female	21	Yes	Negative	2020-12-17	Married for longer than a year	Yes	Yes	Yes	Yes	Not sure	No	No	No	No	No	No	No	No	No	No	No	No	No	No	No	Mild	Negative										93004766	d2162e86-b2d9-4a93-b3a7-4d440323f7ed	2021-04-21T13:26:39		[]	submitted_via_web
464	Bulawayo	Bulawayo dist	Princess Margret Rose	Outpatient	2021-04-13	Male	37	No	0	0	Married to new partner in the last year	Yes	Yes	Yes	Yes	Not sure	No	No	No	No	No	No	No	No	No	No	Yes	No	No	No	No	Mild	Negative										92381739	edcd15c1-0622-4d56-8eda-14414efe1b79	2021-04-15T11:10:56		[]	submitted_via_web
465	Manicaland	Mutare	Mutare New start	Other	2021-04-14	Female	18	Yes	Negative	2020-06-14	Single	No	0	0	0	0	No	No	No	Yes	No	No	Yes	Yes	No	No	No	No	No	No	No	Moderate	Negative										92381595	b4614e1a-a1a7-4c3e-b64a-33839e5c08f2	2021-04-15T11:09:25		[]	submitted_via_web
466	Bulawayo	Bulawayo dist	Princess Margret Rose	Other	2021-04-13	Female	35	Yes	Negative	2020-08-30	Married for longer than a year	Yes	Yes	Yes	Yes	Very faithful	No	No	No	No	No	No	Yes	No	No	No	No	No	No	No	No	Not at all	Negative										92381417	4a31f7a8-bf77-454c-9287-df29e5174398	2021-04-15T11:07:46		[]	submitted_via_web
467	Mash Central	Guruve	Ruyamuro Clinic	Outpatient	2021-04-06	Female	24	Yes	Negative	2020-09-01	Single	No	0	0	0	0	No	No	No	No	No	No	No	No	No	No	No	No	No	No	No	Mild	Negative										91456655	eecc69d2-faa8-4da4-90d0-216246d7d082	2021-04-07T10:22:33		[]	submitted_via_web
468	Mat North	Tsholotsho	Tsholotsho Urban Clinic	Outpatient	2021-04-01	Female	25	Yes	Negative	2020-02-12	Married for longer than a year	Yes	Yes	No	No	Very faithful	No	No	No	No	No	No	Yes	No	Yes	No	No	Yes	No	No	No	Not at all	Negative										90979737	21fd8c31-90f7-4da8-af44-c9e8ef26d3bd	2021-04-02T05:27:04		[]	submitted_via_web
469	Mash Central	Guruve	Ruyamuro Clinic	General VCT	2021-04-12	Female	27	Yes	Negative	2020-08-20	Married for longer than a year	Yes	Yes	Yes	Yes	Not sure	No	No	No	No	No	No	No	No	No	No	No	No	No	No	No	Moderate	Negative										92301467	7e746a6f-ad48-4ad7-845b-6106a806c932	2021-04-14T17:46:07		[]	submitted_via_web
470	Mat North	Bubi	Inyathi District Hospital	General VCT	2021-04-13	Female	17	Yes	Negative	2020-05-15	Single	No	0	0	0	0	No	No	No	No	No	No	Yes	No	No	No	No	No	No	No	No	Mild	Negative										92731819	bd4282e0-9819-4a02-8000-25781b4efaa2	2021-04-19T05:34:43		[]	submitted_via_web
471	Manicaland	Mutare	Mutare New start	Other	2021-04-22	Female	24	Yes	Negative	2020-02-01	Divorced	No	0	0	0	0	Yes	No	No	Yes	No	Yes	No	Yes	No	No	No	Yes	No	No	No	Severe	Negative										93567861	441d0a74-577d-413f-a53a-b705d74ea281	2021-04-26T14:15:42		[]	submitted_via_web
472	Bulawayo	Bulawayo dist	Princess Margret Rose	Other	2021-04-13	Female	26	Yes	Negative	2020-08-24	Married for longer than a year	Yes	Yes	Yes	Yes	Not sure	No	No	No	No	No	No	No	No	No	No	No	No	No	No	No	Mild	Negative										92380741	11d30ff2-529a-441e-8252-21ae824bd586	2021-04-15T11:02:57		[]	submitted_via_web
473	Mash West	Mhondoro	Turf Clinic	Other	2021-04-28	Female	27	Yes	Negative	2020-12-09	Married for longer than a year	Yes	No	No	Yes	Very faithful	No	No	No	No	No	No	No	No	No	No	No	No	No	No	No	Moderate	Negative										94642031	71aa6d6f-05b0-4f40-b029-5ab56bdcfea8	2021-05-06T08:40:23		[]	submitted_via_web
474	Midlands	Gweru	Gweru New Start	Other	2021-04-08	Female	25	Yes	Negative	2018-09-18	Married for longer than a year	Yes	No	Yes	Yes	Not sure	No	No	No	No	No	No	No	No	No	No	No	No	No	No	No	Mild	Negative										92233905	5712b8b8-c902-4097-be79-91eba9e6022f	2021-04-14T09:16:42		[]	submitted_via_web
475	Mash Central	Guruve	Ruyamuro Clinic	General VCT	2021-04-06	Female	30	Yes	Negative	2020-11-03	Married for longer than a year	Yes	Yes	Yes	Yes	Not sure	No	No	No	No	No	No	No	No	No	No	No	No	No	No	No	Moderate	Negative										91455302	d370b4ae-35a9-4231-a077-845a774a6e16	2021-04-07T10:11:06		[]	submitted_via_web
476	Bulawayo	Bulawayo dist	Princess Margret Rose	Other	2021-04-13	Female	27	Yes	Negative	2020-11-10	Married for longer than a year	Yes	Yes	Yes	No	Not sure	No	No	No	No	No	No	No	No	No	No	No	No	No	No	No	Moderate	Negative										92380353	8a50162b-cd82-42b7-b4f0-ab64cfc947a3	2021-04-15T10:59:36		[]	submitted_via_web
477	Bulawayo	Bulawayo dist	Bambanani New Start	General VCT	2021-04-06	Female	30	Yes	Negative	2020-07-14	Married to new partner in the last year	Yes	No	Yes	0	Not faithful at all	Yes	No	No	No	No	No	Yes	No	No	No	No	No	No	No	No	Severe	Negative										91611593	e62222e3-72dd-42ff-855d-318a1c23736d	2021-04-08T13:36:18		[]	submitted_via_web
478	Manicaland	Nyanga	Avilla Mission Hospital	Antenatal	2021-04-13	Female	20	Yes	Negative	2020-12-15	Married for longer than a year	Yes	Yes	Yes	Yes	Very faithful	No	No	No	No	No	No	No	No	No	No	No	No	No	No	No	Moderate	Positive										96031023	c1eb2d93-d0b6-4f92-9415-0aabbf7f8f27	2021-05-18T14:30:44		[]	submitted_via_web
479	Harare	Harare dist	New Africa House New Start	Antenatal	2021-04-07	Female	45	No	0	0	Married for longer than a year	Yes	Yes	Yes	No	Not sure	Yes	No	No	Yes	No	Yes	Yes	Yes	No	No	No	No	No	No	No	Severe	Positive										92117975	94a58ebe-f804-4a7a-a718-039dac984639	2021-04-13T09:53:35		[]	submitted_via_web
480	Bulawayo	Bulawayo dist	Mpilo Central Hospital	Other	2021-04-15	Female	28	Yes	Negative	2018-01-01	Single	No	0	0	0	0	No	No	No	No	No	No	Yes	No	No	No	No	No	Yes	No	No	Moderate	Negative										92483071	59231043-b4d4-4d51-876d-9e98c7ba8993	2021-04-16T08:22:19		[]	submitted_via_web
481	Bulawayo	Bulawayo dist	Mpilo Central Hospital	Outpatient	2021-04-08	Female	22	Yes	Negative	2019-06-17	Cohabiting but not married	Yes	Yes	No	Yes	Not sure	No	No	No	No	No	Yes	Yes	No	No	No	No	No	No	No	No	Mild	Negative										91694346	848a3727-c335-4a4c-a09b-7fb167bffcd3	2021-04-09T07:17:50		[]	submitted_via_web
482	Bulawayo	Bulawayo dist	Mpilo Central Hospital	General VCT	2021-04-08	Female	20	Yes	Negative	2020-12-15	Married for longer than a year	Yes	Yes	Yes	Yes	Not sure	No	Yes	No	No	No	No	Yes	No	Yes	Yes	Yes	Yes	Yes	Yes	Yes	Moderate	Negative										91694063	87db7c00-0117-4fff-b702-a0bad7981aba	2021-04-09T07:14:33		[]	submitted_via_web
483	Bulawayo	Bulawayo dist	Mpilo Central Hospital	Inpatient	2021-04-06	Female	29	Yes	Negative	2020-06-15	Single	No	0	0	0	0	No	No	No	No	No	No	No	No	Yes	No	No	No	No	No	No	Moderate	Negative										91693848	4d23acce-232d-49f3-937a-3d96eceb1083	2021-04-09T07:10:37		[]	submitted_via_web
484	Mash Central	Guruve	Ruyamuro Clinic	General VCT	2021-04-06	Female	18	Yes	Negative	2020-12-01	Married to new partner in the last year	Yes	No	No	Yes	Not faithful at all	No	No	No	No	No	No	No	No	No	No	No	No	No	No	No	Moderate	Negative										91435476	d8f0310a-fb55-4691-bd38-cb1c69b36d33	2021-04-07T06:58:37		[]	submitted_via_web
485	Mash West	Mhondoro	Turf Clinic	Other	2021-04-13	Female	42	Yes	Negative	2020-09-17	Married to new partner in the last year	Yes	No	No	No	Not faithful at all	No	No	No	No	No	No	Yes	No	No	Yes	No	No	No	No	No	Not at all	Negative										93009132	c0ef9af3-a9a8-48d2-9779-736f828f7e68	2021-04-21T13:57:44		[]	submitted_via_web
486	Mash West	Zvimba	Banket Hospital	General VCT	2021-04-20	Female	30	Yes	Negative	2018-05-18	Single	No	0	0	0	0	Yes	No	Yes	Yes	No	No	Yes	Yes	No	No	No	No	No	No	No	Mild	Positive										93008963	8858e8b1-d0d5-46e6-8044-0cc7e0c01d7e	2021-04-21T13:56:27		[]	submitted_via_web
487	Mash West	Mhondoro	Turf Clinic	Other	2021-04-13	Female	21	Yes	Negative	2018-07-05	Single	No	0	0	0	0	No	No	No	No	No	No	No	No	No	No	No	No	No	No	No	Not at all	Negative										93008785	c225ecd9-fe15-4c8b-879b-ad3654c8fd7e	2021-04-21T13:55:02		[]	submitted_via_web
488	Mash West	Kariba	Nyamhunga Clinic	General VCT	2021-04-26	Female	59	Yes	Negative	2018-11-15	Widowed	Yes	Yes	No	Yes	0	No	No	No	No	No	No	No	No	No	No	No	No	No	No	Yes	Severe	Negative										96294499	48eaa238-4ae2-40a6-a3c4-b102fdd5365e	2021-05-20T08:08:45		[]	submitted_via_web
489	Bulawayo	Bulawayo dist	Mpilo Central Hospital	Antenatal	2021-04-14	Female	25	Yes	Negative	2020-10-01	Cohabiting but not married	Yes	Yes	Yes	Yes	Very faithful	No	No	No	No	No	Yes	Yes	No	Yes	No	No	Yes	No	No	No	Not at all	Negative										92482718	4bfa97d1-994b-48f0-a07a-be1db562bd0d	2021-04-16T08:16:39		[]	submitted_via_web
490	Bulawayo	Bulawayo dist	Mpilo Central Hospital	General VCT	2021-04-06	Female	33	Yes	Negative	2021-02-01	Married for longer than a year	Yes	No	Yes	Yes	Not sure	No	No	No	No	No	No	No	No	No	No	No	No	No	No	No	Not at all	Negative										91710633	527bfa8f-3dd4-49e0-92a9-8bb439831de2	2021-04-09T10:18:51		[]	submitted_via_web
491	Mash West	Zvimba	Banket Hospital	General VCT	2021-04-26	Female	79	Yes	Negative	2021-04-26	Married for longer than a year	Yes	Yes	Yes	Yes	Very faithful	No	No	No	No	No	No	No	No	No	No	No	No	No	Yes	No	Not at all	Negative										93915866	c89a4b24-a21e-433b-b567-8e185d4f23a2	2021-04-29T11:04:19		[]	submitted_via_web
492	Midlands	Kwekwe	Amaveni Clinic	General VCT	2021-04-15	Female	20	Yes	Negative	2020-11-12	Single	No	0	0	0	0	No	No	No	No	No	No	No	No	No	No	No	No	No	No	No	Mild	Negative										96188981	d11f61cf-5e97-4472-b253-8810a1a4ab9e	2021-05-19T14:07:55		[]	submitted_via_web
493	Mash West	Mhondoro	Turf Clinic	Other	2021-04-13	Female	22	Yes	Negative	2018-05-16	Married to new partner in the last year	Yes	No	Yes	Yes	Not sure	No	No	No	No	No	No	No	No	No	No	No	No	No	No	No	Not at all	Negative										93009411	a93341e4-dcfc-414c-bc4a-bfb3f4d9bd2f	2021-04-21T14:00:17		[]	submitted_via_web
494	Mat North	Bubi	Inyathi District Hospital	Antenatal	2021-04-06	Female	18	Yes	Negative	2019-06-15	Married to new partner in the last year	No	0	0	0	Very faithful	No	No	No	No	No	No	Yes	No	No	No	No	No	No	No	No	Not at all	Negative										91351856	e97f5326-cb8f-4842-a7e1-b37d55125e84	2021-04-06T14:18:59		[]	submitted_via_web
495	Bulawayo	Bulawayo dist	Cowdry Park Clinic	Outpatient	2021-04-13	Male	38	Yes	Negative	2021-03-18	Married for longer than a year	Yes	Yes	Yes	Yes	Very faithful	Yes	No	No	No	No	No	No	Yes	No	No	No	No	No	No	No	Moderate	Negative										92175519	c4867de4-ab16-44b5-b657-6f9408c7bb4f	2021-04-13T18:05:24		[]	submitted_via_web
496	Manicaland	Chipinge	Chipinge New Start	Other	2021-04-28	Female	19	Yes	Negative	2020-02-20	Divorced	No	0	0	0	0	No	No	No	Yes	No	No	Yes	Yes	No	No	No	No	No	No	No	Severe	Negative										94307686	e9a08a5b-ac9c-43a8-978f-95b5606d1a29	2021-05-03T12:48:37		[]	submitted_via_web
497	Mat North	Bubi	Inyathi District Hospital	General VCT	2021-04-13	Female	22	Yes	Negative	2020-09-15	Single	No	0	0	0	0	No	No	No	No	No	No	Yes	No	No	No	No	No	No	No	No	Moderate	Negative										92731598	60279c79-2edc-4da4-b887-537e4e86d672	2021-04-19T05:32:01		[]	submitted_via_web
498	Mat North	Bubi	Inyathi District Hospital	General VCT	2020-12-15	Female	19	Yes	Negative	2020-12-15	Single	No	0	0	0	0	No	No	No	No	No	No	Yes	No	No	No	No	No	No	No	No	Mild	Negative										92731499	626c0201-ebdb-448b-95c0-ba5e589482b6	2021-04-19T05:29:10		[]	submitted_via_web
499	Mash West	Zvimba	Banket Hospital	Inpatient	2021-04-09	Female	20	Yes	Negative	2020-05-20	Married for longer than a year	Yes	No	Yes	Yes	Not sure	No	No	No	No	No	No	Yes	Yes	No	No	No	No	No	No	No	Not at all	Negative										92138994	31cecfba-8ab3-45aa-8db5-aa07c39b1b85	2021-04-13T13:19:58		[]	submitted_via_web
500	Harare	Harare dist	Sally Mugabe Central Hospital	Antenatal	2021-04-27	Female	27	Yes	Negative	2021-01-15	Married for longer than a year	Yes	No	Yes	Yes	Very faithful	No	No	No	No	No	No	No	No	No	No	No	No	No	No	No	Mild	Negative										94307181	67a786f1-fc67-4836-b3ea-97407eb76d9e	2021-05-03T12:42:53		[]	submitted_via_web
501	Mat North	Bubi	Inyathi District Hospital	Outpatient	2021-04-30	Male	38	Yes	Negative	2021-01-15	Married for longer than a year	Yes	Yes	Yes	Yes	Not sure	No	No	No	No	No	No	No	No	No	No	No	No	No	No	No	Not at all	Negative										94307135	0656ce78-d606-49d6-8da5-87fac268e949	2021-05-03T12:42:12		[]	submitted_via_web
502	Mat North	Bubi	Inyathi District Hospital	General VCT	2021-04-14	Male	22	Yes	Negative	2006-11-15	Single	No	0	0	0	0	No	No	Yes	No	No	No	Yes	No	No	No	No	No	Yes	No	No	Not at all	Negative										92731245	2decc1b4-5f8b-4ab8-99b6-cb268884a152	2021-04-19T05:25:02		[]	submitted_via_web
503	Mash West	Zvimba	Banket Hospital	Antenatal	2021-04-14	Female	17	No	0	0	Married for longer than a year	No	0	0	0	Not faithful at all	No	No	No	No	No	No	Yes	No	No	No	No	No	Yes	No	No	Not at all	Negative										92357361	5aed9365-d080-4bfe-894c-8fb123b39391	2021-04-15T07:30:55		[]	submitted_via_web
504	Harare	Harare dist	Sally Mugabe Central Hospital	Antenatal	2021-04-27	Male	24	Yes	Negative	2020-06-15	Married for longer than a year	Yes	Yes	Yes	Yes	Very faithful	No	No	No	No	No	No	No	No	No	No	No	No	No	No	No	Mild	Negative										94306940	f4c4025b-0b60-407a-a72c-ea69d1fae131	2021-05-03T12:39:38		[]	submitted_via_web
505	Mat North	Bubi	Inyathi District Hospital	General VCT	2021-04-30	Female	28	Yes	Negative	2021-01-15	Married for longer than a year	Yes	No	Yes	Yes	Not faithful at all	Yes	No	No	No	No	No	Yes	Yes	No	No	No	No	No	No	No	Severe	Negative										94306797	9adc21b3-06c7-49e5-a8d9-014a28b8bcef	2021-05-03T12:38:31		[]	submitted_via_web
506	Midlands	Gweru	Bata Clinic	Outpatient	2021-03-18	Male	29	Yes	Negative	2020-03-18	Single	No	0	0	0	0	No	No	No	No	No	No	Yes	Yes	No	No	No	No	No	No	No	Not at all	Negative										94144027	2a1d59ed-53b0-4ea5-a648-077c48921cb0	2021-05-01T11:41:02		[]	submitted_via_web
507	Manicaland	Chipinge	Chipinge New Start	Other	2021-04-28	Female	18	Yes	Negative	2020-12-10	Divorced	Yes	Yes	No	Yes	0	No	No	No	Yes	No	No	Yes	Yes	No	No	No	No	No	No	No	Severe	Negative										94306701	8f0ec0c6-ab6d-4cc1-a6b9-296a13bead83	2021-05-03T12:37:41		[]	submitted_via_web
508	Harare	Harare dist	Seke North Clinic	Outpatient	2021-03-04	Male	25	Yes	Negative	2019-03-14	Married for longer than a year	Yes	No	No	No	Not sure	No	No	No	No	No	No	Yes	No	No	No	No	No	No	No	No	Mild	Negative										93930158	f23dcba7-8477-43c4-b1a8-c0c0992be071	2021-04-29T13:12:46		[]	submitted_via_web
509	Bulawayo	Bulawayo dist	Princess Margret Rose	Other	2021-04-27	Female	25	Yes	Negative	2020-11-19	Married for longer than a year	Yes	No	Yes	Yes	Very faithful	No	No	No	No	No	No	No	No	No	No	No	No	No	No	No	Not at all	Negative										93690163	26348edb-7092-400e-a277-dde134e413fc	2021-04-27T13:37:45		[]	submitted_via_web
510	Harare	Harare dist	Sally Mugabe Central Hospital	Antenatal	2021-04-27	Female	29	Yes	Negative	2021-01-15	Married for longer than a year	Yes	Yes	Yes	Yes	Very faithful	No	No	No	No	No	No	No	No	No	No	No	No	No	No	No	Mild	Negative										94306676	73ca4694-5367-448a-b039-453ecf48b329	2021-05-03T12:37:13		[]	submitted_via_web
511	Mash Central	Guruve	Ruyamuro Clinic	General VCT	2021-04-12	Female	22	No	0	0	Single	No	0	0	0	0	No	No	No	No	No	No	No	No	No	No	No	No	No	No	No	Moderate	Negative										92361755	b9fbc092-3987-4c09-b010-c97e27c1870f	2021-04-15T08:23:02		[]	submitted_via_web
512	Bulawayo	Bulawayo dist	Bambanani New Start	General VCT	2021-04-01	Female	24	Yes	Negative	2019-03-13	Single	No	0	0	0	0	No	No	No	No	No	No	No	No	No	No	No	No	No	No	No	Mild	Negative										91484331	ab7dda42-72e0-4eff-aaf7-24937d434cd2	2021-04-07T14:01:52		[]	submitted_via_web
513	Bulawayo	Bulawayo dist	Cowdry Park Clinic	Outpatient	2021-04-08	Female	46	Yes	Negative	2016-06-15	Married for longer than a year	No	0	0	0	Not sure	No	No	No	No	No	No	No	No	No	No	No	No	No	No	No	Moderate	Negative										91864490	c1e21a42-88c3-4514-9dcf-db339935febd	2021-04-10T18:19:57		[]	submitted_via_web
514	Bulawayo	Bulawayo dist	Pumula Clinic	Outpatient	2021-04-13	Male	40	Yes	Negative	2019-10-15	Married for longer than a year	Yes	Yes	No	Yes	Not faithful at all	No	No	No	No	No	No	Yes	No	No	No	Yes	Yes	No	No	No	Moderate	Negative										92495926	60228761-d63a-4055-a57b-b945684e70c2	2021-04-16T10:39:29		[]	submitted_via_web
515	Bulawayo	Bulawayo dist	Mpilo Central Hospital	Antenatal	2021-04-23	Female	19	Yes	Negative	2020-12-15	Married to new partner in the last year	Yes	Yes	Yes	Yes	Not sure	No	No	No	No	No	No	Yes	Yes	No	Yes	No	No	No	No	No	Not at all	Negative										93531528	c230c23f-d64e-487e-9d5b-96a1517baddf	2021-04-26T08:44:20		[]	submitted_via_web
516	Midlands	Gweru	Gweru New Start	Other	2021-04-22	Female	21	Yes	Negative	2020-04-02	Married for longer than a year	Yes	No	Yes	No	Very faithful	No	No	No	No	No	No	Yes	No	No	No	No	No	No	No	No	Not at all	Negative										93531387	874293cb-26d1-451d-bd01-e2435e00e1dc	2021-04-26T08:43:10		[]	submitted_via_web
517	Mat North	Bubi	Inyathi District Hospital	Outpatient	2021-04-14	Male	35	Yes	Negative	2020-10-15	Married for longer than a year	Yes	Yes	Yes	Yes	Very faithful	No	No	No	No	No	No	Yes	Yes	No	Yes	Yes	No	No	No	No	Moderate	Negative										92730906	b6b4f1ef-e1db-4669-8a2d-4ef204109c2e	2021-04-19T05:15:03		[]	submitted_via_web
518	Manicaland	Chipinge	Chipinge New Start	Other	2021-04-28	Female	18	Yes	Negative	2020-06-10	Divorced	No	0	0	0	0	No	No	No	Yes	No	No	Yes	Yes	No	No	No	No	No	No	No	Severe	Negative										94306429	acba8c45-b63a-41fa-8f28-e95fc2e4ea3e	2021-05-03T12:34:01		[]	submitted_via_web
519	Manicaland	Chipinge	Chipinge New Start	Other	2021-04-28	Female	17	Yes	Negative	2020-02-01	Married for longer than a year	Yes	Yes	Yes	Yes	Not faithful at all	No	No	No	Yes	No	No	Yes	Yes	No	No	No	No	No	No	No	Severe	Negative										94306424	bc75177d-089d-4cc3-b28c-3ef3a436983d	2021-05-03T12:34:00		[]	submitted_via_web
520	Bulawayo	Bulawayo dist	Mpilo Central Hospital	Outpatient	2021-04-23	Male	21	Yes	Negative	2019-05-15	Married for longer than a year	Yes	Yes	Yes	Yes	Very faithful	No	No	No	No	No	Yes	Yes	Yes	No	No	No	No	No	No	No	Mild	Negative										93527984	fcbb29d1-be5f-4a4a-a769-e0883175b10f	2021-04-26T08:04:36		[]	submitted_via_web
521	Manicaland	Mutare	Mutare New start	Other	2021-04-12	Female	17	No	0	0	Single	No	0	0	0	0	No	No	No	No	No	No	No	No	No	No	No	No	No	No	No	Mild	Negative										92484575	1addab91-f726-45fd-b03b-575925e1872c	2021-04-16T08:42:46		[]	submitted_via_web
522	Manicaland	Mutare	Mutare New start	Other	2021-04-12	Female	19	Yes	Negative	2019-02-01	Married to new partner in the last year	Yes	Yes	No	Yes	Not faithful at all	No	No	No	No	No	No	Yes	No	No	No	No	No	No	No	No	Severe	Negative										92484453	5af76704-2def-4f40-b299-b62eb4e07c7c	2021-04-16T08:41:20		[]	submitted_via_web
523	Manicaland	Chipinge	Chipinge District Hospital	Outpatient	2021-04-01	Female	19	Yes	Negative	2020-12-22	Married for longer than a year	Yes	No	No	No	Not sure	No	No	No	No	No	No	No	No	No	No	No	No	No	No	No	Mild	Negative										95337793	4b1e09fc-7fca-4039-9ffc-556c67d7e4ed	2021-05-12T09:37:55		[]	submitted_via_web
524	Bulawayo	Bulawayo dist	Cowdry Park Clinic	Antenatal	2021-04-29	Female	20	Yes	Negative	2020-10-15	Married to new partner in the last year	Yes	Yes	Yes	Yes	Very faithful	No	No	No	No	No	No	Yes	No	No	No	No	No	No	No	No	Not at all	Negative										94012486	a1107845-a6f2-450c-98a4-a959fa39a58c	2021-04-30T05:54:31		[]	submitted_via_web
525	Bulawayo	Bulawayo dist	Princess Margret Rose	General VCT	2021-04-15	Female	21	Yes	Negative	2020-12-01	Single	No	0	0	0	0	No	No	No	No	No	No	Yes	Yes	No	No	No	No	Yes	Yes	No	Mild	Positive										92473275	eeaa8efc-1aea-45b8-bfd2-2732dd9a358e	2021-04-16T06:12:41		[]	submitted_via_web
526	Manicaland	Mutare	Mutare New start	Other	2021-04-16	Male	25	Yes	Negative	2018-09-01	Cohabiting but not married	Yes	Yes	Yes	No	Not sure	No	No	No	Yes	No	No	Yes	Yes	Yes	No	No	No	No	No	No	Mild	Negative										92484287	ddf195bf-4d18-4a9e-90b8-e91aae3beae5	2021-04-16T08:39:31		[]	submitted_via_web
527	Manicaland	Buhera	Berenyazvizvi Clinic	Outpatient	2021-04-20	Female	38	Yes	Negative	2018-05-08	Married for longer than a year	Yes	Yes	Yes	Yes	Not sure	No	No	No	No	No	No	Yes	No	No	No	No	No	No	No	No	Mild	Negative										95626446	fa0fc4ff-28f3-483f-bdc1-18798447d45e	2021-05-14T18:29:47		[]	submitted_via_web
528	Mash West	Mhondoro	Turf Clinic	Other	2021-04-28	Female	24	Yes	Negative	2020-12-17	Married for longer than a year	Yes	No	No	Yes	Very faithful	No	No	No	No	No	No	No	No	No	No	No	No	No	No	No	Moderate	Negative										94592924	7f908d71-5abd-43fc-a2d1-eb06962374fa	2021-05-05T18:36:28		[]	submitted_via_web
529	Bulawayo	Bulawayo dist	Mpilo Central Hospital	Antenatal	2021-04-13	Female	34	Yes	Negative	2021-01-07	Married for longer than a year	Yes	No	No	Yes	Not faithful at all	Yes	Yes	Yes	No	No	No	Yes	No	Yes	Yes	Yes	Yes	No	No	Yes	Severe	Negative										92361226	b2e0ebc8-1758-42cc-89c7-fc4b930ef00b	2021-04-15T08:16:37		[]	submitted_via_web
530	Bulawayo	Bulawayo dist	Mpilo Central Hospital	Antenatal	2021-04-13	Female	38	Yes	Negative	2020-11-23	Married for longer than a year	Yes	No	Yes	Yes	Very faithful	Yes	No	No	No	No	No	Yes	No	Yes	No	No	No	No	No	No	Mild	Negative										92361003	2f09dd94-5ed6-4125-a712-260f95e91999	2021-04-15T08:13:49		[]	submitted_via_web
531	Manicaland	Chipinge	Chipinge New Start	Other	2021-04-15	Female	51	Yes	Negative	2019-08-01	Married for longer than a year	Yes	Yes	Yes	Yes	Not faithful at all	Yes	No	Yes	No	No	No	Yes	No	No	No	No	No	No	No	No	Severe	Negative										92360956	0c094beb-af08-4bd2-a0e6-0cfed0b8c11b	2021-04-15T08:12:52		[]	submitted_via_web
532	Mash West	Zvimba	Banket Hospital	Antenatal	2021-04-14	Female	17	Yes	Negative	2019-02-19	Married to new partner in the last year	Yes	Yes	Yes	Yes	Very faithful	No	No	No	Yes	No	No	No	No	No	No	No	No	No	No	No	Not at all	Negative										92360639	098b6e5f-6527-4477-9f62-22e92242c90c	2021-04-15T08:08:47		[]	submitted_via_web
533	Manicaland	Chipinge	Chipinge New Start	Other	2021-04-14	Female	26	Yes	Negative	2020-08-01	Married for longer than a year	Yes	No	No	Yes	Not sure	No	No	No	No	No	No	No	No	No	No	No	No	No	No	No	Mild	Negative										92360378	c8c6265a-adc9-479f-9d67-22ed0e6df95b	2021-04-15T08:06:08		[]	submitted_via_web
534	Harare	Harare dist	Seke North Clinic	Outpatient	2020-11-05	Female	31	Yes	Negative	2020-12-10	Married to new partner in the last year	Yes	No	No	Yes	Not faithful at all	No	No	No	No	No	No	No	No	No	No	No	No	No	No	No	Mild	Negative										93931020	ecbf564b-fcc8-4ad5-975a-5ab9508b1a1c	2021-04-29T13:19:39		[]	submitted_via_web
535	Manicaland	Chipinge	Chipinge New Start	Other	2021-04-29	Female	23	Yes	Negative	2018-11-30	Separated	No	0	0	0	0	No	No	No	Yes	No	Yes	Yes	Yes	No	No	No	No	No	No	No	Severe	Negative										94309823	4ccd374d-996e-4c27-98be-3540969740cc	2021-05-03T13:16:36		[]	submitted_via_web
536	Mash West	Zvimba	Banket Hospital	Inpatient	2021-04-28	Female	21	No	0	0	Widowed	No	0	0	0	0	No	No	No	No	No	No	Yes	No	No	Yes	No	No	Yes	No	No	Mild	Negative										94042351	640d8f25-f450-43cf-9c04-bcf3a637912c	2021-04-30T11:28:14		[]	submitted_via_web
537	Mash West	Zvimba	Banket Hospital	Antenatal	2021-04-12	Female	26	Yes	Negative	2021-04-12	Married for longer than a year	Yes	Yes	Yes	Yes	Not sure	No	No	Yes	No	Yes	No	No	No	No	No	No	No	No	No	No	Not at all	Negative										92237879	8957ba2c-a483-4716-9458-dd1d1aff970d	2021-04-14T09:48:24		[]	submitted_via_web
538	Bulawayo	Bulawayo dist	Mpilo Central Hospital	Antenatal	2021-04-23	Female	25	Yes	Negative	2020-12-15	Single	No	0	0	0	0	No	No	No	No	No	No	Yes	No	Yes	No	No	No	Yes	No	No	Moderate	Negative										93530276	f8671b27-a6f2-431e-8dbc-ca0bfc5b1b0a	2021-04-26T08:30:18		[]	submitted_via_web
539	Bulawayo	Bulawayo dist	Princess Margret Rose	Other	2021-04-15	Female	23	Yes	Negative	2021-02-15	Married to new partner in the last year	Yes	No	Yes	Yes	Not sure	Yes	No	No	No	No	No	No	No	No	No	No	No	No	No	Yes	Mild	Negative										92473045	7c1a9949-c0ac-42bf-b552-8623809f4a84	2021-04-16T06:10:15		[]	submitted_via_web
540	Bulawayo	Bulawayo dist	Mpilo Central Hospital	General VCT	2021-04-15	Female	47	Yes	Negative	2020-08-05	Married for longer than a year	Yes	Yes	Yes	Yes	Not faithful at all	Yes	No	No	No	No	No	No	No	Yes	No	No	No	No	No	No	Mild	Negative										92472883	68b531d4-6fcf-4adf-a54a-279ba96c1211	2021-04-16T06:08:57		[]	submitted_via_web
541	Bulawayo	Bulawayo dist	Mpilo Central Hospital	Other	2021-04-23	Female	28	Yes	Negative	2020-11-15	Married for longer than a year	Yes	Yes	Yes	Yes	Very faithful	No	No	No	No	No	No	No	No	No	No	No	No	No	No	No	Not at all	Negative										93530547	9124097e-12bd-4901-ba01-c731a6464aa4	2021-04-26T08:33:49		[]	submitted_via_web
542	Bulawayo	Bulawayo dist	Mpilo Central Hospital	Antenatal	2021-04-23	Female	32	Yes	Negative	2021-01-21	Married for longer than a year	Yes	Yes	Yes	Yes	Very faithful	No	No	No	No	No	No	No	Yes	No	No	No	No	No	No	No	Mild	Negative										93540521	ca4a2492-1083-4f32-9d5a-cb06629c5f51	2021-04-26T10:01:02		[]	submitted_via_web
543	Bulawayo	Bulawayo dist	Princess Margret Rose	Other	2021-04-15	Female	20	Yes	Negative	2020-11-20	Married to new partner in the last year	Yes	Yes	Yes	Yes	Not sure	No	No	No	No	No	No	No	No	No	No	No	No	No	No	No	Mild	Negative										92472657	8a34ba65-61dd-4e3a-be74-7f133171240e	2021-04-16T06:07:06		[]	submitted_via_web
544	Mash West	Kariba	Nyamhunga Clinic	Antenatal	2021-04-08	Female	21	Yes	Negative	2019-06-15	Married for longer than a year	Yes	Yes	Yes	Yes	Not sure	No	No	No	No	No	No	No	No	No	No	No	No	No	No	No	Not at all	Negative										96299640	e3d9ae9a-25eb-4352-9aa3-fbd03523482a	2021-05-20T08:50:26		[]	submitted_via_web
545	Mash West	Kariba	Nyamhunga Clinic	Antenatal	2021-04-12	Female	31	Yes	Negative	2021-02-15	Married for longer than a year	Yes	Yes	Yes	Yes	Very faithful	No	No	No	No	No	No	No	No	No	No	No	No	No	Yes	No	Mild	Negative										96294087	064ada37-f7fd-4ef5-aede-ee4abaaa9358	2021-05-20T08:04:57		[]	submitted_via_web
546	Mash East	Seke	Overspill Clinic	General VCT	2021-04-16	Male	24	Yes	Negative	2015-03-18	Married to new partner in the last year	Yes	No	Yes	Yes	Very faithful	No	No	No	No	No	No	No	No	No	No	No	No	No	No	No	Mild	Negative										92844107	33de375e-4fb9-420e-99fc-3298255a2904	2021-04-20T06:41:03		[]	submitted_via_web
547	Mash West	Kariba	Nyamhunga Clinic	General VCT	2021-04-01	Male	34	Yes	Negative	2021-03-15	Divorced	No	0	0	0	0	No	No	No	No	No	Yes	No	Yes	No	No	No	No	No	Yes	No	Moderate	Negative										96299535	1e667a03-7bce-4f66-b85c-dfb357738947	2021-05-20T08:49:32		[]	submitted_via_web
548	Mat North	Tsholotsho	Tsholotsho Urban Clinic	Outpatient	2021-04-01	Female	29	Yes	Negative	2021-02-03	Married for longer than a year	Yes	No	No	Yes	Very faithful	No	No	No	No	No	No	No	No	No	No	No	No	No	No	No	Mild	Negative										90979538	2960237f-648d-4a6b-a85a-ab1bd37c01e3	2021-04-02T05:21:47		[]	submitted_via_web
549	Harare	Harare dist	Seke South Clinic	Outpatient	2021-03-01	Female	17	No	0	0	Married to new partner in the last year	Yes	No	Yes	Yes	Not sure	No	No	No	No	No	No	Yes	No	No	No	No	No	No	No	No	Mild	Negative										93918313	7d057a3c-cec1-407e-b1d9-023a53281fd0	2021-04-29T11:28:59		[]	submitted_via_web
550	Mash West	Zvimba	Banket Hospital	Antenatal	2021-04-27	Female	27	Yes	Negative	2018-03-20	Married for longer than a year	Yes	Yes	Yes	Yes	Not sure	No	No	No	No	No	No	Yes	No	No	No	No	No	No	No	No	Moderate	Negative										93918273	e4062c77-2955-44e3-9bab-3dcc92e13456	2021-04-29T11:28:15		[]	submitted_via_web
551	Mash West	Kariba	Nyamhunga Clinic	Antenatal	2021-04-13	Male	28	Yes	Negative	2020-12-15	Married for longer than a year	Yes	No	Yes	Yes	Very faithful	No	No	No	No	No	No	No	No	No	No	No	No	No	No	No	Not at all	Negative										96299187	40f95d54-7154-4d35-8aeb-598cf9e47367	2021-05-20T08:47:34		[]	submitted_via_web
552	Mash West	Kariba	Nyamhunga Clinic	Antenatal	2021-04-08	Female	35	Yes	Negative	2016-06-15	Married for longer than a year	Yes	Yes	Yes	Yes	Very faithful	No	No	No	No	No	No	No	No	No	No	No	No	No	No	No	Not at all	Negative										96299183	1b5bc58d-7c26-47e6-b76e-b713f2d1fead	2021-05-20T08:47:31		[]	submitted_via_web
553	Mash West	Kariba	Nyamhunga Clinic	Antenatal	2021-04-13	Female	26	Yes	Negative	2013-03-15	Married to new partner in the last year	Yes	No	Yes	Yes	Very faithful	No	No	No	No	No	No	No	No	No	No	No	No	No	No	No	Not at all	Negative										96299028	ef597efb-40d0-4d5e-9665-88aec4c85371	2021-05-20T08:46:08		[]	submitted_via_web
554	Mash West	Kariba	Nyamhunga Clinic	Antenatal	2021-04-13	Female	23	Yes	Negative	2020-12-15	Married for longer than a year	Yes	Yes	Yes	Yes	Very faithful	No	No	No	No	No	No	No	No	No	No	No	No	Yes	No	No	Not at all	Negative										96298835	c684dead-72c6-48f2-bdc3-930af98ed204	2021-05-20T08:44:33		[]	submitted_via_web
555	Mash West	Kariba	Nyamhunga Clinic	General VCT	2021-04-13	Female	40	Yes	Negative	2018-02-15	Separated	Yes	Yes	Yes	Yes	0	No	No	No	No	No	No	No	No	No	No	No	No	No	No	No	Moderate	Negative										96298647	b6699aed-5de6-4db2-a381-38d03b3b11b0	2021-05-20T08:42:45		[]	submitted_via_web
556	Manicaland	Mutare	Mutare New start	Other	2021-04-14	Female	41	Yes	Negative	2020-06-14	Cohabiting but not married	Yes	Yes	Yes	Yes	Not sure	No	No	No	No	Yes	No	No	No	No	No	No	No	No	No	No	Moderate	Positive										92380097	feb5d66b-2fd8-463f-b814-3b2193f54bf8	2021-04-15T10:57:17		[]	submitted_via_web
557	Bulawayo	Bulawayo dist	Princess Margret Rose	Other	2021-04-13	Female	25	Yes	Negative	2020-09-18	Married for longer than a year	Yes	Yes	No	Yes	Not sure	Yes	No	No	No	No	No	No	No	No	No	No	No	No	No	No	Mild	Negative										92380074	c8c2a120-e823-4700-a586-f6ae19025852	2021-04-15T10:57:02		[]	submitted_via_web
558	Mash West	Kariba	Nyamhunga Clinic	Antenatal	2021-04-09	Female	36	Yes	Negative	2020-12-15	Married for longer than a year	Yes	Yes	Yes	Yes	Not sure	No	No	No	No	No	No	No	No	No	No	No	No	No	No	No	Moderate	Negative										96297844	d58e5e25-7e1b-4fd2-87e3-97ff92282c1f	2021-05-20T08:36:13		[]	submitted_via_web
559	Mash West	Kariba	Nyamhunga Clinic	Other	2021-04-08	Female	26	Yes	Negative	2020-08-15	Separated	No	0	0	0	0	No	No	No	No	No	No	Yes	Yes	No	No	No	No	No	No	No	Mild	Negative										96297833	906b19dc-66b9-4468-8a88-c13c4430a628	2021-05-20T08:36:10		[]	submitted_via_web
560	Mash West	Kariba	Nyamhunga Clinic	General VCT	2021-04-13	Female	45	Yes	Negative	2020-12-15	Married for longer than a year	Yes	Yes	Yes	Yes	Not sure	Yes	No	No	No	No	No	Yes	No	No	No	No	No	No	No	No	Moderate	Negative										96297740	4e34ad89-e5a1-4424-a595-d3754963e754	2021-05-20T08:35:23		[]	submitted_via_web
561	Mash West	Kariba	Nyamhunga Clinic	Antenatal	2021-04-12	Female	24	Yes	Negative	2021-02-15	Married for longer than a year	Yes	No	Yes	Yes	Very faithful	No	Yes	No	No	No	No	No	No	No	No	No	No	No	No	No	Not at all	Negative										96294240	e6eef0ea-ad46-4d74-af58-56620b15e4dd	2021-05-20T08:06:03		[]	submitted_via_web
562	Mash West	Kariba	Nyamhunga Clinic	Antenatal	2021-04-09	Female	34	Yes	Negative	2021-02-15	Married for longer than a year	Yes	Yes	Yes	Yes	Not sure	No	No	No	No	No	No	No	No	No	No	No	No	Yes	Yes	No	Mild	Negative										96297523	aea4a4f8-193c-4a84-812f-a0f9e8ea0ae1	2021-05-20T08:33:43		[]	submitted_via_web
563	Mash West	Kariba	Nyamhunga Clinic	General VCT	2021-04-06	Male	19	No	0	0	Single	No	0	0	0	0	No	No	No	No	No	No	No	No	No	No	No	No	No	No	No	Not at all	Negative										96297520	405dccb5-4355-43a0-b4da-a3814a2cfbd2	2021-05-20T08:33:42		[]	submitted_via_web
564	Mash West	Kariba	Nyamhunga Clinic	General VCT	2021-04-13	Male	26	No	0	0	Single	No	0	0	0	0	No	No	No	Yes	No	Yes	No	Yes	No	No	No	No	No	No	No	Mild	Negative										96298435	1470cda1-5d57-4da9-8314-c366cd00f408	2021-05-20T08:40:56		[]	submitted_via_web
565	Mash West	Kariba	Nyamhunga Clinic	Antenatal	2021-04-27	Female	17	No	0	0	Married to new partner in the last year	Yes	No	No	No	Very faithful	No	No	No	No	No	No	No	No	No	No	No	No	No	No	No	Moderate	Negative										96297274	9b5e02dd-4fd2-45f6-bedb-ba6c0631120b	2021-05-20T08:32:02		[]	submitted_via_web
566	Mash West	Kariba	Nyamhunga Clinic	Antenatal	2021-04-09	Female	27	Yes	Negative	2020-11-15	Married to new partner in the last year	Yes	Yes	Yes	Yes	Not sure	No	No	No	No	No	Yes	No	Yes	No	No	No	No	No	No	No	Moderate	Negative										96297281	276b4f1e-dabc-47a4-a7c3-bc659fe0bfeb	2021-05-20T08:32:05		[]	submitted_via_web
567	Mat North	Tsholotsho	Tsholotsho Urban Clinic	Antenatal	2021-04-01	Female	35	Yes	Negative	2021-01-06	Married for longer than a year	No	0	0	0	Not faithful at all	No	No	No	No	No	No	No	No	No	No	No	No	No	No	No	Not at all	Negative										90979412	26bbecfb-4ddc-4c07-b882-25b26c89adaa	2021-04-02T05:17:12		[]	submitted_via_web
568	Mash West	Kariba	Nyamhunga Clinic	Antenatal	2021-04-08	Female	31	Yes	Negative	2020-11-15	Married to new partner in the last year	Yes	Yes	No	Yes	Not faithful at all	No	No	No	No	No	No	No	Yes	No	No	No	No	Yes	No	No	Not at all	Negative										96297081	7ae45d78-45ca-43d4-be14-9e13158c9d97	2021-05-20T08:30:31		[]	submitted_via_web
569	Mash West	Kariba	Nyamhunga Clinic	Antenatal	2021-04-15	Female	22	Yes	Negative	2020-10-15	Married for longer than a year	Yes	No	No	Yes	Very faithful	No	No	No	No	No	No	No	No	No	No	No	No	Yes	Yes	No	Not at all	Negative										96297033	4729745d-3fe6-4a46-bc20-ce985fd02a69	2021-05-20T08:30:12		[]	submitted_via_web
570	Mat North	Tsholotsho	Tsholotsho Urban Clinic	Antenatal	2021-04-07	Female	17	No	0	0	Single	No	0	0	0	0	Yes	No	No	No	No	No	Yes	No	No	No	No	No	No	No	No	Mild	Negative										92096584	8949280a-b7ea-4513-9618-a59de1c6adc0	2021-04-13T06:03:55		[]	submitted_via_web
571	Mash West	Kariba	Nyamhunga Clinic	General VCT	2021-04-07	Female	23	No	0	0	Single	No	0	0	0	0	No	No	No	No	No	No	No	No	No	No	No	No	No	No	No	Not at all	Negative										96296971	1826e977-6198-41e2-9f29-9b12717a376c	2021-05-20T08:29:37		[]	submitted_via_web
572	Mash West	Kariba	Nyamhunga Clinic	General VCT	2021-04-13	Male	19	No	0	0	Single	No	0	0	0	0	No	No	No	No	No	No	No	No	No	No	No	No	No	No	No	Not at all	Negative										96298232	61b72fa3-7c8a-4a79-bd28-669fb2e84497	2021-05-20T08:39:33		[]	submitted_via_web
573	Mash West	Kariba	Nyamhunga Clinic	Antenatal	2021-04-08	Female	33	Yes	Negative	2018-12-15	Married for longer than a year	Yes	No	Yes	Yes	Very faithful	No	No	No	No	No	No	No	No	No	No	No	No	No	No	No	Mild	Negative										96296844	a7f4679f-1450-43fe-850d-bb0f997325d8	2021-05-20T08:28:27		[]	submitted_via_web
574	Mash West	Kariba	Nyamhunga Clinic	Antenatal	2021-04-20	Female	19	Yes	Negative	2020-11-15	Married to new partner in the last year	Yes	No	Yes	Yes	Not sure	No	No	No	No	No	Yes	No	No	No	No	No	No	Yes	No	No	Not at all	Negative										96296834	45e2a99f-9328-4f1f-bea9-2b48094bc3ab	2021-05-20T08:28:24		[]	submitted_via_web
575	Mash West	Kariba	Nyamhunga Clinic	Antenatal	2021-04-09	Female	32	Yes	Negative	2021-02-15	Married for longer than a year	Yes	Yes	Yes	Yes	Very faithful	No	No	No	No	No	No	No	No	No	No	No	Yes	No	No	No	Mild	Negative										96296808	ed43fb33-dd49-45ac-a497-3d88a13ddb16	2021-05-20T08:28:14		[]	submitted_via_web
576	Mash West	Kariba	Nyamhunga Clinic	Antenatal	2021-04-13	Female	20	Yes	Negative	2021-02-15	Married for longer than a year	Yes	Yes	Yes	Yes	Not sure	No	No	No	No	No	No	No	No	No	No	No	No	No	No	No	Not at all	Negative										96296641	04cb8f34-ae1c-4ade-9736-e2e8134076b4	2021-05-20T08:26:45		[]	submitted_via_web
577	Mash West	Kariba	Nyamhunga Clinic	General VCT	2021-04-08	Male	21	Yes	Negative	2019-05-15	Single	No	0	0	0	0	No	No	No	No	No	No	No	No	Yes	No	No	No	Yes	No	No	Mild	Negative										96296507	22e76b01-2bcf-400b-9fea-29c51566d033	2021-05-20T08:25:43		[]	submitted_via_web
578	Mash West	Kariba	Nyamhunga Clinic	General VCT	2021-04-06	Male	22	Yes	Negative	2018-10-15	Single	No	0	0	0	0	No	No	No	No	No	No	Yes	No	No	No	No	No	No	No	No	Moderate	Positive										96296478	6065938d-8b2f-4b20-b31f-a6092cd2e6ec	2021-05-20T08:25:30		[]	submitted_via_web
579	Mash West	Kariba	Nyamhunga Clinic	Antenatal	2021-04-13	Female	29	Yes	Negative	2020-04-15	Married for longer than a year	Yes	No	Yes	Yes	Very faithful	No	No	No	No	No	No	No	No	No	No	No	No	Yes	No	No	Not at all	Negative										96296427	7bfaed1c-ea53-4fa9-a7fe-0dc8e7e1d93a	2021-05-20T08:25:08		[]	submitted_via_web
580	Mash West	Kariba	Nyamhunga Clinic	Antenatal	2021-04-26	Female	18	Yes	Negative	2021-02-15	Married for longer than a year	Yes	No	Yes	Yes	Very faithful	No	No	Yes	No	No	No	No	No	No	No	No	No	No	No	No	Mild	Negative										96294183	e64bb510-64ef-4f9c-aba5-fb7d47ed4114	2021-05-20T08:05:33		[]	submitted_via_web
581	Mash West	Kariba	Nyamhunga Clinic	General VCT	2021-04-13	Male	26	Yes	Negative	2008-04-15	Single	Yes	Yes	No	No	0	No	No	No	Yes	No	No	Yes	Yes	Yes	Yes	No	Yes	No	Yes	No	Severe	Negative										96298066	a6571bc5-1541-4045-bf0c-c66bbb43821b	2021-05-20T08:38:02		[]	submitted_via_web
582	Mash West	Kariba	Nyamhunga Clinic	Antenatal	2021-04-13	Female	23	Yes	Negative	2019-05-15	Married for longer than a year	Yes	No	Yes	Yes	Not sure	No	No	No	No	No	No	No	No	No	No	No	Yes	No	Yes	No	Moderate	Negative										96296152	28f8bcd3-6fe2-42d7-9cd0-686d0ece2113	2021-05-20T08:23:16		[]	submitted_via_web
583	Mash West	Kariba	Nyamhunga Clinic	Outpatient	2021-04-08	Male	27	Yes	Negative	2017-06-15	Married for longer than a year	Yes	Yes	Yes	Yes	Very faithful	No	No	No	No	No	Yes	Yes	Yes	Yes	Yes	No	No	No	Yes	No	Moderate	Positive										96296148	4bf29f83-2a96-4c2d-8ff7-37404e8cd3e0	2021-05-20T08:23:13		[]	submitted_via_web
584	Manicaland	Chipinge	Chipinge District Hospital	Outpatient	2021-03-18	Male	22	Yes	Negative	2020-08-05	Single	No	0	0	0	0	No	No	No	No	No	No	No	No	No	No	No	No	No	No	No	Moderate	Negative										95337250	5a2398bf-d368-486d-a5e5-2f9dd3f5b5ef	2021-05-12T09:34:06		[]	submitted_via_web
585	Mash West	Kariba	Nyamhunga Clinic	General VCT	2021-04-12	Female	37	Yes	Negative	2019-01-15	Separated	Yes	Yes	Yes	Yes	0	No	No	No	No	No	No	Yes	No	Yes	No	No	No	Yes	Yes	No	Moderate	Negative										96295970	452acf2b-0618-48e3-951c-9fb787712680	2021-05-20T08:21:44		[]	submitted_via_web
586	Mash West	Kariba	Nyamhunga Clinic	Antenatal	2021-04-26	Female	26	Yes	Negative	2020-12-15	Married for longer than a year	Yes	Yes	Yes	Yes	Not sure	Yes	No	No	No	No	No	No	No	No	No	No	No	No	No	No	Severe	Negative										96295897	15d63b74-23a2-4ffa-bb70-c2d35349d33e	2021-05-20T08:21:17		[]	submitted_via_web
587	Mash West	Kariba	Nyamhunga Clinic	Outpatient	2021-04-07	Male	32	Yes	Negative	2021-02-15	Married for longer than a year	Yes	Yes	Yes	Yes	Very faithful	No	No	No	No	No	No	Yes	Yes	No	No	No	No	No	No	No	Not at all	Negative										96295878	e4643a1f-2e8b-478c-8711-0cc346cff608	2021-05-20T08:21:08		[]	submitted_via_web
588	Mat North	Tsholotsho	Tsholotsho Urban Clinic	Antenatal	2021-04-01	Female	21	Yes	Negative	2021-01-07	Married to new partner in the last year	No	0	0	0	Not sure	No	No	No	No	No	No	No	No	No	No	No	No	No	No	No	Not at all	Negative										90979306	2b50bdfd-e086-4f01-989b-588587e7aacb	2021-04-02T05:12:39		[]	submitted_via_web
589	Mash West	Kariba	Nyamhunga Clinic	Antenatal	2021-04-12	Female	17	Yes	Negative	2020-12-15	Married to new partner in the last year	Yes	No	No	Yes	Not sure	No	No	No	No	No	No	No	No	No	No	No	No	No	No	No	Not at all	Negative										96295790	6d5563de-4cfd-492a-92cc-f10bb9ddc38d	2021-05-20T08:20:15		[]	submitted_via_web
590	Mash West	Kariba	Nyamhunga Clinic	Antenatal	2021-04-26	Female	32	Yes	Negative	2021-02-15	Married for longer than a year	Yes	Yes	Yes	Yes	Not sure	No	No	No	No	No	No	No	No	No	No	No	No	No	Yes	No	Mild	Negative										96172943	0c8fbab4-ec67-4d8a-a7a6-ce500c93eda4	2021-05-19T12:41:30		[]	submitted_via_web
591	Mash West	Kariba	Nyamhunga Clinic	General VCT	2021-04-26	Female	30	Yes	Negative	2020-05-15	Married for longer than a year	Yes	Yes	No	Yes	Not sure	No	No	No	No	No	No	No	No	No	No	No	No	No	No	No	Mild	Negative										96295649	4911ebe9-d331-4b87-8e29-b4c986fd4e2a	2021-05-20T08:19:08		[]	submitted_via_web
592	Manicaland	Mutare	Mutare New start	General VCT	2021-04-01	Male	23	Yes	Negative	2020-11-01	Single	No	0	0	0	0	No	No	No	Yes	No	No	Yes	Yes	No	No	No	No	No	No	No	Mild	Negative										92261353	e4b225a2-1bcf-4785-8f50-184e47cf23ad	2021-04-14T13:11:18		[]	submitted_via_web
593	Midlands	Gweru	Gweru New Start	Other	2021-04-06	Female	23	Yes	Negative	2019-08-16	Single	No	0	0	0	0	No	No	No	Yes	No	No	No	No	No	No	No	No	No	No	No	Mild	Negative										92261354	e5f7010f-2916-475f-8588-c760302af016	2021-04-14T13:11:18		[]	submitted_via_web
594	Mash West	Kariba	Nyamhunga Clinic	Antenatal	2021-04-12	Female	20	Yes	Negative	2020-09-15	Married to new partner in the last year	Yes	No	No	Yes	Very faithful	No	No	No	No	No	No	No	No	No	No	No	No	No	No	No	Not at all	Negative										96295583	41802964-84c1-4ea0-a998-c91d14b1fecc	2021-05-20T08:18:44		[]	submitted_via_web
595	Mat North	Bubi	Inyathi District Hospital	Antenatal	2021-04-01	Female	18	Yes	Negative	2017-03-29	Married for longer than a year	Yes	No	No	No	Very faithful	No	Yes	No	No	No	No	Yes	No	No	No	No	No	No	No	No	Mild	Positive										90900200	d919e41f-8fe9-4d64-99f9-0a668d2e3e42	2021-04-01T11:38:35		[]	submitted_via_web
596	Bulawayo	Bulawayo dist	Mpilo Central Hospital	Antenatal	2021-04-23	Female	36	Yes	Negative	2021-01-21	Married for longer than a year	Yes	Yes	Yes	Yes	Not sure	No	No	No	No	No	Yes	Yes	No	Yes	No	No	Yes	No	Yes	No	Moderate	Negative										93530943	bf185410-7b41-4ce9-9c6f-7324a792079d	2021-04-26T08:38:17		[]	submitted_via_web
597	Mash West	Zvimba	Banket Hospital	Antenatal	2021-04-28	Female	25	No	0	0	Married for longer than a year	Yes	Yes	Yes	Yes	Not sure	No	No	No	No	No	No	No	No	No	No	No	No	No	No	No	Moderate	Negative										93920439	5af43ea6-29ee-4a0d-8e7c-6cb5f8c736e0	2021-04-29T11:48:19		[]	submitted_via_web
598	Manicaland	Nyanga	Avilla Mission Hospital	Antenatal	2021-04-12	Female	33	Yes	Negative	2019-04-15	Married for longer than a year	Yes	Yes	Yes	Yes	Not sure	No	No	No	No	No	No	No	No	No	No	No	No	No	No	No	Moderate	Negative										96149975	9392d190-a51a-4375-b924-6b0669442af2	2021-05-19T10:06:10		[]	submitted_via_web
599	Manicaland	Chipinge	Chipinge New Start	Other	2021-04-15	Female	38	Yes	Negative	2019-06-01	Married for longer than a year	Yes	Yes	No	Yes	Not faithful at all	No	No	No	No	No	No	No	No	No	No	No	No	No	No	No	Severe	Negative										92479359	e2d08558-5727-4eff-b693-46cb8aa324f8	2021-04-16T07:33:41		[]	submitted_via_web
600	Mash West	Kariba	Nyamhunga Clinic	General VCT	2021-04-12	Male	36	Yes	Negative	2021-02-15	Married for longer than a year	Yes	Yes	Yes	Yes	Very faithful	No	No	No	No	No	No	No	Yes	No	No	No	No	No	No	No	Not at all	Negative										96295218	3eedbcc4-0e18-4f1f-bfa6-46e52de164ba	2021-05-20T08:16:27		[]	submitted_via_web
601	Mash West	Zvimba	Banket Hospital	Inpatient	2021-04-23	Female	18	Yes	Negative	2021-01-12	Married to new partner in the last year	Yes	Yes	Yes	Yes	Not sure	No	No	No	No	No	No	Yes	No	No	No	No	No	No	No	No	Mild	Negative										93277328	129c9b65-d2d4-4b18-87ba-bd86feb1c2c0	2021-04-23T13:55:48		[]	submitted_via_web
602	Midlands	Gweru	Gweru New Start	Other	2021-04-06	Female	22	Yes	Negative	2020-12-04	Separated	No	0	0	0	0	No	No	No	No	No	No	Yes	Yes	No	No	No	No	No	No	No	Moderate	Negative										92244651	f1665373-e145-4215-a847-38a6ae79bf8a	2021-04-14T10:51:25		[]	submitted_via_web
603	Mash West	Zvimba	Banket Hospital	Antenatal	2021-04-26	Female	28	Yes	Negative	2020-11-18	Cohabiting but not married	Yes	Yes	Yes	Yes	Very faithful	No	No	No	No	Yes	Yes	Yes	Yes	No	No	No	No	No	No	No	Mild	Negative										93678665	c2d4f320-511c-46b0-8b3b-b7368a82a6ef	2021-04-27T12:04:18		[]	submitted_via_web
604	Mash West	Kariba	Nyamhunga Clinic	General VCT	2021-04-09	Female	24	Yes	Negative	2018-05-15	Married for longer than a year	Yes	No	Yes	Yes	Not sure	No	No	No	No	No	No	No	No	Yes	No	No	No	No	Yes	No	Not at all	Negative										96295043	b44bf09f-701c-4325-904a-582e77763174	2021-05-20T08:14:33		[]	submitted_via_web
605	Mash Central	Guruve	Ruyamuro Clinic	General VCT	2021-04-12	Female	23	Yes	Negative	2021-01-06	Married for longer than a year	Yes	Yes	Yes	Yes	Not faithful at all	No	No	No	No	No	No	No	No	No	No	No	No	No	No	No	Moderate	Negative										92349541	13c3a41d-c6fe-44a8-bfd4-cf1de7c4c259	2021-04-15T05:42:54		[]	submitted_via_web
606	Mash Central	Guruve	Ruyamuro Clinic	General VCT	2021-04-12	Female	18	Yes	Negative	2020-05-13	Widowed	No	0	0	0	0	No	No	No	No	No	No	No	No	No	No	No	No	No	No	No	Mild	Negative										92349655	c44f5af5-3dc0-4619-93fe-4ad5a75d1489	2021-04-15T05:45:15		[]	submitted_via_web
607	Midlands	Gweru	Gweru New Start	Other	2021-04-22	Male	33	Yes	Negative	2020-10-05	Married for longer than a year	Yes	Yes	Yes	Yes	Very faithful	No	No	No	No	No	No	Yes	Yes	No	No	No	No	No	No	No	Not at all	Negative										93530847	a24bd779-f191-4652-94cb-26d5270766ce	2021-04-26T08:37:22		[]	submitted_via_web
608	Harare	Harare dist	St Mary's Clinic	Antenatal	2021-03-26	Female	34	No	0	0	Married for longer than a year	No	0	0	0	Not sure	No	No	No	No	No	No	Yes	No	No	No	No	No	No	No	No	Moderate	Negative										93913040	f3878547-a571-4f6f-a0e2-2bd1bfb3646e	2021-04-29T10:37:58		[]	submitted_via_web
609	Mash West	Kariba	Nyamhunga Clinic	Antenatal	2021-04-26	Female	18	No	0	0	Married for longer than a year	Yes	No	No	No	Very faithful	No	No	No	No	No	No	No	No	No	No	No	No	Yes	No	No	Not at all	Negative										96294887	adea765f-ea2d-46f1-90cd-654b8be437d1	2021-05-20T08:12:52		[]	submitted_via_web
610	Mash West	Kariba	Nyamhunga Clinic	Antenatal	2021-04-09	Female	36	Yes	Negative	2020-08-15	Married for longer than a year	Yes	Yes	Yes	Yes	Not sure	No	No	No	No	No	No	No	No	No	No	No	No	No	No	No	Moderate	Negative										96294834	996ddb69-8bf9-484a-8d87-b018d0cec7b6	2021-05-20T08:12:15		[]	submitted_via_web
611	Mash East	Seke	Overspill Clinic	General VCT	2021-04-15	Male	37	Yes	Negative	2020-12-19	Married for longer than a year	Yes	No	Yes	Yes	Very faithful	No	No	No	No	No	No	No	No	Yes	No	No	No	No	No	No	Mild	Negative										92578080	8a318a18-9853-4e59-9254-2b99aaceeb06	2021-04-17T06:11:30		[]	submitted_via_web
612	Mat North	Bubi	Inyathi District Hospital	Other	2021-04-01	Female	18	Yes	Negative	2020-07-15	Married for longer than a year	Yes	Yes	Yes	Yes	Not sure	No	Yes	No	No	No	No	Yes	No	No	No	No	No	No	Yes	No	Mild	Negative										90900014	b4680749-3868-43d3-984c-a9f1058ee5bb	2021-04-01T11:37:22		[]	submitted_via_web
613	Mash West	Kariba	Nyamhunga Clinic	Antenatal	2021-04-12	Female	31	Yes	Negative	2021-01-15	Married for longer than a year	Yes	Yes	Yes	Yes	Not faithful at all	No	No	No	Yes	No	No	No	No	No	Yes	No	No	No	No	No	Moderate	Negative										96294826	aabdd6fe-1c9b-42fb-aa6d-66e6689fe846	2021-05-20T08:12:10		[]	submitted_via_web
614	Mash West	Kariba	Nyamhunga Clinic	STI Clinic	2021-04-26	Female	22	No	0	0	Single	No	0	0	0	0	No	No	No	No	No	No	No	Yes	No	No	No	Yes	No	No	No	Not at all	Negative										96294761	d68a4246-4297-4b71-aa9b-852fe6e59b19	2021-05-20T08:11:31		[]	submitted_via_web
615	Mash West	Kariba	Nyamhunga Clinic	Antenatal	2021-04-26	Female	18	Yes	Negative	2021-03-15	Single	No	0	0	0	0	No	No	No	No	No	No	No	No	No	No	No	No	No	No	No	Mild	Negative										96294646	e4accca9-aa3e-4b66-a033-e34b3cb0c99c	2021-05-20T08:10:00		[]	submitted_via_web
616	Mash West	Kariba	Nyamhunga Clinic	General VCT	2021-04-09	Female	28	Yes	Negative	2017-11-15	Divorced	Yes	Yes	No	Yes	0	No	No	No	No	No	Yes	Yes	Yes	No	No	No	No	No	Yes	No	Not at all	Negative										96294591	96d2e825-444d-46ff-b2c6-73da1b479427	2021-05-20T08:09:32		[]	submitted_via_web
617	Mat North	Bubi	Inyathi District Hospital	General VCT	2021-04-06	Female	24	Yes	Negative	2020-11-10	Married for longer than a year	Yes	Yes	No	No	Not faithful at all	No	No	No	No	No	No	Yes	No	No	No	No	No	No	No	No	Mild	Negative										91354268	26608d5b-e95d-4b4a-9506-1e34b88fdb11	2021-04-06T14:33:31		[]	submitted_via_web
618	Harare	Harare dist	Sally Mugabe Central Hospital	Outpatient	2021-04-01	Male	25	Yes	Negative	2014-01-01	Divorced	No	0	0	0	0	No	No	No	No	No	Yes	Yes	Yes	Yes	No	No	Yes	No	Yes	No	Moderate	Positive										91477824	733efe79-9e37-4733-ab1e-c95e20772b67	2021-04-07T13:11:22		[]	submitted_via_web
619	Bulawayo	Bulawayo dist	Princess Margret Rose	Antenatal	2021-04-23	Female	19	Yes	Negative	2020-07-23	Married to new partner in the last year	Yes	No	No	Yes	Not sure	No	No	No	No	No	No	Yes	No	No	No	No	No	No	No	No	Mild	Negative										93535714	3952a201-b016-4e3f-9e8c-d1434892a790	2021-04-26T09:18:50		[]	submitted_via_web
620	Midlands	Gweru	Gweru New Start	Other	2021-04-23	Female	17	No	0	0	Single	No	0	0	0	0	No	No	No	No	No	No	Yes	No	No	No	No	No	No	No	No	Not at all	Positive										93535596	08b7a517-03a4-48b9-b72c-2d82b1301532	2021-04-26T09:17:44		[]	submitted_via_web
621	Bulawayo	Bulawayo dist	Bambanani New Start	General VCT	2021-04-27	Female	19	Yes	Negative	2021-01-07	Single	No	0	0	0	0	No	No	No	No	No	No	No	No	No	No	No	No	No	No	No	Not at all	Negative										93892957	4537a03e-3d8f-4e0e-86ac-df9b1e3b759b	2021-04-29T07:11:18		[]	submitted_via_web
622	Bulawayo	Bulawayo dist	Mpilo Central Hospital	Other	2021-04-15	Female	55	Yes	Negative	2018-01-01	Married for longer than a year	Yes	No	Yes	Yes	Very faithful	Yes	No	No	No	No	No	No	No	Yes	No	No	No	No	No	No	Not at all	Negative										92379045	193a2b29-f34c-455f-ac12-e30b94ef10f5	2021-04-15T10:48:36		[]	submitted_via_web
623	Mash East	Seke	Overspill Clinic	General VCT	2021-04-23	Female	24	No	0	0	Married for longer than a year	Yes	No	No	No	Not sure	No	No	No	No	No	No	No	No	No	No	No	No	No	No	No	Severe	Negative										93244912	c380b917-007f-48f3-ba0a-a53ae75b7e2f	2021-04-23T09:08:53		[]	submitted_via_web
624	Mash West	Mhondoro	Turf Clinic	Other	2021-04-09	Female	22	Yes	Negative	2020-07-15	Separated	Yes	No	Yes	Yes	0	No	No	No	No	No	No	No	No	No	No	No	No	No	No	No	Not at all	Negative										93012217	480b09a3-f468-4f76-ba0c-3ac6058608e3	2021-04-21T14:17:21		[]	submitted_via_web
625	Harare	Harare dist	Sally Mugabe Central Hospital	Outpatient	2021-04-06	Male	31	Yes	Negative	2020-01-01	Cohabiting but not married	No	0	0	0	Very faithful	Yes	No	No	No	No	No	Yes	No	No	No	No	No	No	No	No	Moderate	Negative										91484450	7d89b5ed-3403-4d95-a4c6-6fffb3630ac4	2021-04-07T14:03:17		[]	submitted_via_web
626	Mat North	Bubi	Inyathi District Hospital	Outpatient	2021-04-06	Female	19	Yes	Negative	2019-12-09	Married for longer than a year	Yes	Yes	No	Yes	Not sure	No	No	No	No	No	No	Yes	No	No	No	No	No	No	No	No	Mild	Positive										91353923	a9e41275-14ca-4e1c-a702-6991f3090e15	2021-04-06T14:30:57		[]	submitted_via_web
627	Manicaland	Chipinge	Chipinge District Hospital	Outpatient	2021-03-23	Female	26	Yes	Negative	2020-05-12	Married for longer than a year	No	0	0	0	Not sure	No	No	No	No	No	No	Yes	Yes	No	Yes	No	No	No	No	No	Mild	Negative										95346042	36dca082-6705-4047-8e63-7528f2938090	2021-05-12T10:49:07		[]	submitted_via_web
628	Bulawayo	Bulawayo dist	Mpilo Central Hospital	Outpatient	2021-04-08	Female	40	Yes	Negative	2020-10-15	Married for longer than a year	Yes	Yes	No	Yes	Very faithful	No	No	No	No	No	No	No	No	No	No	No	No	No	No	No	Not at all	Negative										91725184	a605364c-4538-46e2-88b7-3e2bc3fe44b4	2021-04-09T12:32:27		[]	submitted_via_web
629	Bulawayo	Bulawayo dist	Princess Margret Rose	Outpatient	2021-04-13	Female	46	Yes	Negative	2020-11-16	Married for longer than a year	Yes	Yes	Yes	Yes	Not sure	No	No	No	No	No	No	No	No	No	No	No	No	No	No	No	Mild	Negative										92378787	12062133-97ec-4a51-912e-00fbec9614c6	2021-04-15T10:46:23		[]	submitted_via_web
630	Manicaland	Mutare	Mutare New start	Other	2021-04-14	Female	35	Yes	Negative	2018-04-18	Divorced	No	0	0	0	0	No	No	No	Yes	No	No	Yes	Yes	No	No	No	No	No	No	No	Mild	Negative										92378603	a14b014c-88b6-4cd4-9a4e-19727b9854f3	2021-04-15T10:45:12		[]	submitted_via_web
631	Manicaland	Mutare	Mutare New start	Other	2021-04-09	Female	23	Yes	Negative	2020-02-01	Married to new partner in the last year	Yes	Yes	Yes	Yes	Not sure	No	No	No	No	Yes	No	Yes	No	No	Yes	Yes	No	No	No	No	Mild	Negative										92378601	8796d814-cee0-4363-b5fb-d3a502b39ca5	2021-04-15T10:45:11		[]	submitted_via_web
632	Mat North	Bubi	Inyathi District Hospital	General VCT	2021-04-06	Male	24	Yes	Negative	2021-01-12	Married to new partner in the last year	Yes	No	Yes	Yes	Very faithful	No	No	No	No	No	No	Yes	Yes	No	No	No	No	No	No	No	Not at all	Negative										91356387	99094584-cba1-4c78-8550-b010185ff152	2021-04-06T14:46:50		[]	submitted_via_web
633	Mash East	Seke	Overspill Clinic	General VCT	2021-04-27	Male	32	Yes	Negative	2013-05-21	Separated	No	0	0	0	0	No	No	No	No	No	No	No	No	No	No	No	No	No	No	No	Mild	Negative										93786557	fdcaddfa-d269-42cc-81cb-f9b3f467c2c9	2021-04-28T10:20:34		[]	submitted_via_web
634	Bulawayo	Bulawayo dist	Princess Margret Rose	Antenatal	2021-04-15	Female	35	Yes	Negative	2020-11-20	Cohabiting but not married	No	0	0	0	Not sure	No	No	No	No	No	No	No	No	No	No	No	No	No	No	No	Mild	Negative										92472399	b59d53c1-987b-4f70-b73e-0b30d4f375fd	2021-04-16T06:03:55		[]	submitted_via_web
635	Manicaland	Chipinge	Chipinge New Start	Other	2021-04-07	Female	17	Yes	Negative	2020-11-01	Married for longer than a year	Yes	No	Yes	Yes	Not faithful at all	No	No	No	No	No	No	Yes	No	No	No	No	No	No	No	No	Severe	Positive										92224884	b5614cb3-a106-4f4b-9317-e3e38213c83c	2021-04-14T07:39:58		[]	submitted_via_web
636	Bulawayo	Bulawayo dist	Mpilo Central Hospital	Antenatal	2021-04-23	Female	26	Yes	Negative	2020-12-15	Married for longer than a year	Yes	Yes	Yes	Yes	Very faithful	No	No	No	No	No	No	Yes	No	No	No	No	No	No	No	No	Mild	Negative										93540994	360f5181-0139-401d-8995-3386196dd50a	2021-04-26T10:04:19		[]	submitted_via_web
637	Mat North	Tsholotsho	Tsholotsho Urban Clinic	Antenatal	2021-04-12	Female	23	Yes	Negative	2020-11-17	Married for longer than a year	Yes	No	No	No	Very faithful	No	No	No	No	No	No	Yes	No	No	No	No	No	No	No	No	Not at all	Negative										92222877	6a818ccb-0ad2-468d-a0ed-8d66e8d3c944	2021-04-14T07:12:06		[]	submitted_via_web
638	Mash Central	Shamva	Madziwa Rural Hospital	Outpatient	2021-04-14	Male	41	Yes	Negative	2018-06-15	Married for longer than a year	Yes	No	No	No	Very faithful	No	No	No	No	No	No	No	No	No	No	No	No	No	No	No	Not at all	Negative										96030550	1e33db77-30c3-4626-8122-4641a3186928	2021-05-18T14:28:20		[]	submitted_via_web
639	Harare	Harare dist	Zengeza Clinic	Outpatient	2021-03-04	Male	42	Yes	Negative	2017-02-01	Married for longer than a year	Yes	No	Yes	Yes	Very faithful	No	No	No	No	No	No	Yes	Yes	No	No	No	No	No	No	No	Not at all	Negative										93757797	27b9eadd-b06d-402f-aedb-e9ff2d870d61	2021-04-28T04:49:03		[]	submitted_via_web
640	Mat North	Bubi	Inyathi District Hospital	General VCT	2021-04-06	Male	18	Yes	Negative	2018-02-14	Single	No	0	0	0	0	No	No	No	No	No	No	Yes	No	No	No	No	No	Yes	Yes	No	Moderate	Negative										91355538	f10314a1-e502-4600-a026-67361dce19db	2021-04-06T14:42:13		[]	submitted_via_web
641	Mat North	Bubi	Inyathi District Hospital	General VCT	2021-04-06	Male	16	Yes	Negative	2020-06-11	Single	No	0	0	0	0	No	No	No	No	No	No	No	No	No	No	No	No	No	No	No	Not at all	Negative										91355872	b244cfbc-7579-435e-8442-28aa3f379693	2021-04-06T14:44:15		[]	submitted_via_web
642	Mash West	Zvimba	Banket Hospital	Antenatal	2021-04-06	Male	26	Yes	Negative	2014-05-15	Married for longer than a year	Yes	Yes	Yes	Yes	Very faithful	Yes	No	No	No	No	Yes	No	No	No	No	No	No	No	No	No	Not at all	Negative										91355817	7f454993-257e-41a4-85f9-b3c94e158078	2021-04-06T14:43:59		[]	submitted_via_web
643	Mash West	Zvimba	Banket Hospital	Antenatal	2021-04-23	Male	34	Yes	Negative	2021-02-17	Married for longer than a year	Yes	No	Yes	Yes	Not sure	No	No	No	No	No	No	Yes	Yes	No	No	No	No	No	No	No	Not at all	Negative										93367442	38ee2a99-e023-47e8-a006-f2d3c431e36f	2021-04-24T12:24:17		[]	submitted_via_web
644	Mash West	Zvimba	Banket Hospital	Antenatal	2021-04-23	Female	18	Yes	Negative	2019-07-17	Married for longer than a year	Yes	No	Yes	Yes	Very faithful	No	No	No	No	No	No	No	No	No	No	No	No	No	No	No	Mild	Negative										93367440	8eeadbff-c565-4368-acc2-caf7cf9b70e4	2021-04-24T12:24:17		[]	submitted_via_web
645	Mash West	Zvimba	Banket Hospital	Antenatal	2021-04-23	Female	28	Yes	Negative	2018-12-21	Married for longer than a year	Yes	Yes	Yes	Yes	Very faithful	No	Yes	No	No	No	No	Yes	Yes	No	No	No	No	No	No	No	Mild	Negative										93367437	208d8253-ee55-4f19-8756-c56d0141462a	2021-04-24T12:24:16		[]	submitted_via_web
646	Manicaland	Nyanga	Avilla Mission Hospital	Other	2021-04-06	Female	32	Yes	Negative	2020-11-15	Married for longer than a year	Yes	Yes	0	Yes	Very faithful	No	No	No	No	No	No	No	No	No	No	No	No	No	No	No	Not at all	Negative										96029931	12410485-d0be-4e5e-99bc-1766d7559d78	2021-05-18T14:24:39		[]	submitted_via_web
647	Mash West	Zvimba	Banket Hospital	Antenatal	2021-04-06	Female	21	Yes	Negative	2020-12-16	Married for longer than a year	Yes	No	Yes	Yes	Very faithful	No	No	No	No	No	No	No	No	No	No	No	No	No	No	Yes	Not at all	Negative										91357742	8cd3e274-8df0-4031-a6bb-e5b1120b8ccd	2021-04-06T14:54:42		[]	submitted_via_web
648	Manicaland	Nyanga	Avilla Mission Hospital	Other	2021-04-06	Female	28	Yes	Negative	2021-02-15	Married for longer than a year	No	0	0	0	Very faithful	No	No	No	No	No	No	No	No	No	No	No	No	No	No	No	Not at all	Negative										96029602	98ef540e-a522-42d6-bfa5-a22048c5fcd3	2021-05-18T14:22:40		[]	submitted_via_web
649	Mash Central	Guruve	Ruyamuro Clinic	General VCT	2021-04-12	Female	33	Yes	Negative	2020-02-26	Married for longer than a year	Yes	Yes	Yes	Yes	Very faithful	Yes	No	No	No	No	No	Yes	Yes	No	No	No	No	No	No	No	Moderate	Negative										92349913	d1862742-5724-44dc-83d7-2f800cb986b9	2021-04-15T05:48:47		[]	submitted_via_web
650	Mash East	Hwedza	Hwedza Rural Hospital	Other	2021-04-20	Male	19	No	0	0	Single	No	0	0	0	0	No	No	No	No	No	No	No	No	No	No	No	No	No	No	No	Moderate	Negative										96029507	5213e224-78bd-4a4e-b4be-1a4418bb306d	2021-05-18T14:22:10		[]	submitted_via_web
651	Manicaland	Nyanga	Avilla Mission Hospital	Other	2021-04-06	Female	19	Yes	Negative	2020-08-15	Married to new partner in the last year	Yes	Yes	Yes	Yes	Very faithful	No	No	No	No	No	No	No	No	No	No	No	No	No	No	No	Not at all	Negative										96029258	78ac5f79-3b97-4065-8624-d17800b39450	2021-05-18T14:20:34		[]	submitted_via_web
652	Manicaland	Makoni	Rusape Hospital	Antenatal	2021-04-20	Female	20	Yes	Negative	2020-12-16	Married for longer than a year	Yes	Yes	Yes	Yes	Not sure	No	No	No	No	No	No	Yes	Yes	No	No	No	No	No	No	No	Mild	Negative										97425033	aa02777e-3446-4a69-bd0f-1b1ee313f895	2021-05-26T18:46:38		[]	submitted_via_web
653	Mash East	Seke	Overspill Clinic	General VCT	2021-04-26	Female	75	Yes	Negative	2011-01-10	Married for longer than a year	Yes	Yes	Yes	Yes	Not sure	No	No	No	No	No	No	No	No	No	Yes	No	Yes	No	Yes	No	Mild	Negative										93643370	18a8ba4b-c836-4c83-9c29-be5f63539a0d	2021-04-27T06:29:09		[]	submitted_via_web
654	Harare	Harare dist	New Africa House New Start	Antenatal	2021-04-04	Male	37	No	0	0	Divorced	No	0	0	0	0	No	No	No	Yes	No	No	No	Yes	No	No	No	No	No	No	No	Moderate	Negative										92124315	2c37120b-689f-4d3e-973a-6faa0c311e25	2021-04-13T10:55:42		[]	submitted_via_web
655	Midlands	Kwekwe	Dambridge Clinic	Antenatal	2021-03-30	Female	19	Yes	Negative	2020-02-15	Single	No	0	0	0	0	No	Yes	No	Yes	No	Yes	Yes	Yes	No	Yes	No	No	No	No	No	Moderate	Negative										95869438	1ea0c06c-8294-4cb1-b178-cc75482ad009	2021-05-17T12:45:43		[]	submitted_via_web
656	Mat North	Tsholotsho	Tsholotsho Urban Clinic	General VCT	2021-04-01	Female	19	Yes	Negative	2021-01-04	Single	No	0	0	0	0	No	No	No	No	No	No	No	No	No	No	No	No	No	No	No	Not at all	Negative										90980086	eeea9faa-f6b6-4702-bd0e-36895ce3374d	2021-04-02T05:37:35		[]	submitted_via_web
657	Harare	Harare dist	New Africa House New Start	Antenatal	2021-04-06	Female	31	Yes	Negative	2017-05-11	Divorced	Yes	Yes	Yes	Yes	0	No	No	No	Yes	No	No	Yes	Yes	No	No	No	No	No	No	No	Severe	Positive										92125520	16d1ca30-d9c0-4549-8013-663547effcee	2021-04-13T11:07:54		[]	submitted_via_web
658	Manicaland	Buhera	Murambinda Hospital	Outpatient	2021-04-14	Female	27	Yes	Negative	2015-03-05	Widowed	No	0	0	0	0	No	No	No	No	No	No	No	No	Yes	No	No	Yes	Yes	Yes	No	Moderate	Negative										95227738	344c28ae-7f38-4103-915b-1fea1ff1e279	2021-05-11T13:14:35		[]	submitted_via_web
659	Harare	Harare dist	Sally Mugabe Central Hospital	Outpatient	2021-04-14	Male	37	Yes	Negative	2020-06-15	Married for longer than a year	Yes	No	Yes	Yes	Very faithful	No	No	No	No	No	No	No	No	No	No	No	No	No	No	No	Not at all	Negative										92750850	ed4ffc01-d147-499a-9c4a-095e22ae1ced	2021-04-19T09:37:33		[]	submitted_via_web
660	Mat North	Bubi	Inyathi District Hospital	General VCT	2021-04-06	Male	24	Yes	Negative	2020-03-04	Single	No	0	0	0	0	Yes	No	No	No	No	Yes	Yes	No	No	No	No	No	Yes	Yes	Yes	Mild	Negative										91354689	57e1f974-5cdf-49a2-9263-952855ba6305	2021-04-06T14:37:12		[]	submitted_via_web
661	Mat North	Bubi	Inyathi District Hospital	Antenatal	2021-04-06	Female	18	Yes	Negative	2020-09-15	Cohabiting but not married	Yes	Yes	Yes	Yes	Very faithful	No	No	No	No	No	No	Yes	Yes	No	No	No	No	No	No	No	Not at all	Negative										91354644	ff8a5925-1d77-4d18-920b-41ec1c4e425d	2021-04-06T14:36:56		[]	submitted_via_web
662	Harare	Harare dist	Sally Mugabe Central Hospital	Outpatient	2021-04-14	Male	65	Yes	Negative	2011-06-15	Married for longer than a year	Yes	Yes	Yes	Yes	Very faithful	No	No	No	No	No	Yes	No	Yes	Yes	No	No	No	No	Yes	No	Severe	Negative										92750674	ba597f71-83a0-4484-99fc-5dbe89dc7216	2021-04-19T09:35:31		[]	submitted_via_web
663	Harare	Harare dist	Sally Mugabe Central Hospital	Outpatient	2021-04-14	Female	33	Yes	Negative	2019-06-15	Married for longer than a year	No	0	0	0	Not faithful at all	No	No	No	No	No	No	Yes	No	No	No	No	No	No	No	No	Moderate	Negative										92750479	750a1fb2-114d-457b-9c06-a834b07f107e	2021-04-19T09:33:04		[]	submitted_via_web
664	Mash West	Zvimba	Banket Hospital	Antenatal	2021-04-06	Female	36	Yes	Negative	2017-02-16	Married to new partner in the last year	Yes	Yes	Yes	Yes	Very faithful	No	No	No	No	Yes	No	No	Yes	No	No	No	No	No	No	No	Mild	Negative										91354096	4b46070a-9e4f-48e6-bb85-aa7f6b9397ee	2021-04-06T14:31:57		[]	submitted_via_web
665	Mat North	Bubi	Inyathi District Hospital	Antenatal	2021-04-06	Male	37	Yes	Negative	2020-10-15	Cohabiting but not married	Yes	Yes	Yes	Yes	Not sure	No	No	No	No	No	No	Yes	No	No	No	No	No	No	No	No	Mild	Negative										91354094	e5f4e7d9-0750-4d52-8cd5-092933038d54	2021-04-06T14:31:56		[]	submitted_via_web
666	Mash East	Seke	Overspill Clinic	General VCT	2021-04-14	Female	28	No	0	0	Married for longer than a year	Yes	No	No	No	Not sure	No	No	No	No	No	No	No	No	No	No	No	No	No	No	No	Not at all	Negative										92788478	ab476cff-5217-424b-bb27-c92e4edcf9f8	2021-04-19T15:23:38		[]	submitted_via_web
667	Mash East	Seke	Overspill Clinic	General VCT	2021-04-14	Female	30	Yes	Negative	2020-08-11	Married for longer than a year	Yes	No	Yes	Yes	Not sure	No	No	No	No	No	No	No	No	No	No	No	No	No	No	No	Mild	Negative										92788479	019748e6-b7f8-4b85-b8ba-92439c4ebc7d	2021-04-19T15:23:38		[]	submitted_via_web
668	Mash East	Seke	Overspill Clinic	General VCT	2021-04-14	Female	18	No	0	0	Married to new partner in the last year	Yes	No	Yes	No	Not sure	No	No	No	No	No	No	No	No	No	Yes	No	No	Yes	No	Yes	Mild	Negative										92788480	c371a355-5dd6-4b8f-901e-69d19f05e5ef	2021-04-19T15:23:39		[]	submitted_via_web
669	Mat North	Tsholotsho	Tsholotsho Urban Clinic	General VCT	2021-04-16	Male	39	No	0	0	Married for longer than a year	Yes	No	Yes	No	Not sure	Yes	No	No	No	No	Yes	Yes	No	No	No	No	No	No	No	No	Mild	Negative										92749766	7848f5c9-2c64-4795-97f3-70ccd5aa4211	2021-04-19T09:26:41		[]	submitted_via_web
670	Mat North	Tsholotsho	Tsholotsho Urban Clinic	Outpatient	2021-04-16	Female	19	Yes	Negative	2020-05-22	Single	No	0	0	0	0	No	No	No	No	No	No	Yes	No	No	No	No	No	No	Yes	No	Mild	Negative										92749574	29cd8bb9-16aa-452f-94b5-8b34496bd3ce	2021-04-19T09:24:31		[]	submitted_via_web
671	Mat North	Tsholotsho	Tsholotsho Urban Clinic	Outpatient	2021-04-16	Female	23	Yes	Negative	2021-02-08	Single	No	0	0	0	0	No	No	No	No	No	No	Yes	No	No	No	No	No	No	No	No	Moderate	Negative										92749433	0e6f48a5-0fff-4d40-8d43-5a6ecff1eeef	2021-04-19T09:22:22		[]	submitted_via_web
672	Mat North	Tsholotsho	Tsholotsho Urban Clinic	Outpatient	2021-04-16	Male	33	Yes	Negative	2020-03-26	Married for longer than a year	Yes	Yes	Yes	Yes	Not sure	No	No	No	No	No	No	Yes	Yes	No	No	No	No	No	No	No	Mild	Negative										92749263	624c0c48-1eb0-4a0a-9e84-ae410daeea56	2021-04-19T09:20:26		[]	submitted_via_web
673	Harare	Harare dist	Sally Mugabe Central Hospital	Outpatient	2021-04-14	Female	44	Yes	Negative	2018-01-15	Widowed	No	0	0	0	0	No	No	No	No	No	No	No	No	No	No	No	No	No	No	No	Moderate	Negative										92749213	208a4f6b-d6d8-4be6-948a-a55932026fd3	2021-04-19T09:19:59		[]	submitted_via_web
674	Mat North	Tsholotsho	Tsholotsho Urban Clinic	General VCT	2021-04-01	Female	21	Yes	Negative	2020-06-24	Single	No	0	0	0	0	No	No	No	No	No	No	Yes	Yes	Yes	No	No	No	Yes	No	No	Not at all	Negative										90979963	4e5495a5-ae90-45bb-9e53-559be3ffeeca	2021-04-02T05:34:54		[]	submitted_via_web
675	Mat North	Bubi	Inyathi District Hospital	Other	2021-04-03	Male	30	Yes	Negative	2019-11-11	Single	No	0	0	0	0	No	No	No	No	No	No	Yes	No	No	No	No	No	No	No	No	Not at all	Negative										91355112	c7938523-8f0b-4fa8-86fc-e54ff0261891	2021-04-06T14:39:42		[]	submitted_via_web
676	Mat North	Tsholotsho	Tsholotsho Urban Clinic	Outpatient	2021-04-01	Female	22	Yes	Negative	2020-06-10	Single	No	0	0	0	0	No	No	No	No	No	No	Yes	Yes	No	No	No	No	No	No	Yes	Moderate	Negative										90979842	77be24bd-c88e-423b-8b3e-e5ff4b3abc0d	2021-04-02T05:31:01		[]	submitted_via_web
677	Mat North	Tsholotsho	Tsholotsho Urban Clinic	Outpatient	2021-04-16	Male	21	Yes	Negative	2020-10-14	Single	No	0	0	0	0	No	No	Yes	No	No	Yes	Yes	Yes	No	No	No	No	No	No	No	Not at all	Negative										92749063	d177044b-b1fa-4772-aafb-88e9c5d70abf	2021-04-19T09:18:00		[]	submitted_via_web
678	Harare	Harare dist	Sally Mugabe Central Hospital	Outpatient	2021-04-14	Male	43	Yes	Negative	2020-02-15	Married to new partner in the last year	Yes	Yes	Yes	Yes	Very faithful	No	No	No	No	No	No	Yes	Yes	Yes	No	No	No	No	No	No	Mild	Negative										92748967	1b8d99c3-e48c-4af1-b4e9-612f02150f3b	2021-04-19T09:16:44		[]	submitted_via_web
679	Harare	Harare dist	Sally Mugabe Central Hospital	Outpatient	2021-04-14	Female	20	Yes	Negative	2020-10-15	Single	No	0	0	0	0	No	No	No	No	No	No	Yes	No	Yes	No	No	No	No	No	No	Mild	Negative										92748730	eb6171ad-1ab3-42f4-8676-98481f127d90	2021-04-19T09:14:30		[]	submitted_via_web
680	Mat North	Bubi	Inyathi District Hospital	General VCT	2021-04-06	Female	19	No	0	0	Single	No	0	0	0	0	No	No	No	No	No	No	No	No	No	No	No	No	No	No	No	Not at all	Negative										91355057	f8b2604f-2e53-4be9-8a99-83a39b08cf88	2021-04-06T14:39:14		[]	submitted_via_web
681	Mash West	Zvimba	Banket Hospital	Antenatal	2021-04-06	Female	25	Yes	Negative	2016-05-18	Married for longer than a year	Yes	Yes	Yes	Yes	Very faithful	No	No	No	No	No	No	No	No	No	No	No	No	No	No	No	Mild	Negative										91355028	0f4f214b-b5fa-4690-9f42-8cba43e0366f	2021-04-06T14:39:05		[]	submitted_via_web
682	Harare	Harare dist	Sally Mugabe Central Hospital	Outpatient	2021-04-01	Female	70	Yes	Negative	2006-01-01	Widowed	No	0	0	0	0	No	No	No	No	No	No	No	No	No	Yes	No	No	Yes	Yes	No	Not at all	Negative										91477118	60760848-d930-4401-9ad4-44b4ac17f4a9	2021-04-07T13:05:51		[]	submitted_via_web
683	Mat North	Bubi	Inyathi District Hospital	Outpatient	2021-01-15	Female	20	Yes	Negative	2021-01-15	Married for longer than a year	Yes	Yes	Yes	Yes	Not faithful at all	No	No	No	No	No	No	No	No	No	No	No	No	Yes	No	No	Moderate	Negative										90892778	13c0d718-5f05-43d6-a0cd-a0793d5431e4	2021-04-01T10:22:59		[]	submitted_via_web
684	Mat North	Bubi	Inyathi District Hospital	Antenatal	2021-04-01	Female	28	Yes	Negative	2020-01-15	Married for longer than a year	Yes	Yes	Yes	Yes	Not sure	No	No	No	No	No	No	Yes	No	No	No	No	No	No	No	No	Mild	Negative										90897564	ad826a82-e168-4f55-8bf2-c166d785eda0	2021-04-01T11:15:42		[]	submitted_via_web
685	Mat North	Bubi	Inyathi District Hospital	Other	2021-04-01	Female	33	Yes	Negative	2020-09-16	Widowed	No	0	0	0	0	Yes	No	No	No	No	No	Yes	No	No	No	No	No	No	No	No	Mild	Negative										90897655	a041c248-23b2-4ab8-a13b-2104f6bff893	2021-04-01T11:16:46		[]	submitted_via_web
686	Mat North	Bubi	Inyathi District Hospital	Outpatient	2021-04-01	Male	36	Yes	Negative	2011-12-15	Widowed	No	0	0	0	0	No	No	No	No	No	No	Yes	No	No	No	No	No	Yes	Yes	No	Not at all	Negative										90898365	c1de65ac-c17c-4094-96a0-b8ee6542d5d0	2021-04-01T11:22:32		[]	submitted_via_web
687	Mat North	Bubi	Inyathi District Hospital	Antenatal	2021-04-01	Female	20	Yes	Negative	2020-12-21	Married for longer than a year	Yes	Yes	Yes	Yes	Very faithful	No	Yes	No	No	No	No	Yes	Yes	No	Yes	No	No	No	No	No	Mild	Negative										90898413	b1cb3d1c-1920-4495-b50c-173fc704845d	2021-04-01T11:23:18		[]	submitted_via_web
688	Mat North	Bubi	Inyathi District Hospital	Other	2021-04-01	Female	22	Yes	Negative	2020-08-15	Married for longer than a year	Yes	No	0	Yes	Not sure	No	No	No	No	No	No	Yes	No	No	No	No	No	No	No	No	Not at all	Negative										90898856	c3050df6-dee4-4b4c-a71d-6ee6596f754b	2021-04-01T11:27:08		[]	submitted_via_web
689	Mat North	Bubi	Inyathi District Hospital	Other	2021-04-01	Female	36	Yes	Negative	2019-11-06	Single	No	0	0	0	0	No	Yes	No	Yes	No	Yes	Yes	Yes	No	No	No	No	No	No	No	Severe	Negative										90899009	4f94013d-71df-440e-a134-01dd988c9f7e	2021-04-01T11:28:41		[]	submitted_via_web
690	Mat North	Bubi	Inyathi District Hospital	Other	2021-04-01	Female	20	Yes	Negative	2020-10-15	Married for longer than a year	Yes	Yes	Yes	Yes	Very faithful	No	No	No	No	No	No	Yes	No	No	No	No	No	No	No	No	Not at all	Negative										90899363	1f5afe0f-6f8a-4e77-a3b7-40133ba1a856	2021-04-01T11:32:01		[]	submitted_via_web
691	Mat North	Bubi	Inyathi District Hospital	Outpatient	2021-04-01	Female	19	Yes	Negative	2021-01-08	Single	No	0	0	0	0	No	No	No	No	No	No	Yes	No	No	No	No	No	No	No	No	Not at all	Negative										90899441	e3bfc53d-e055-48bd-ba00-6a539f316487	2021-04-01T11:32:55		[]	submitted_via_web
692	Mat North	Bubi	Inyathi District Hospital	General VCT	2021-04-01	Male	35	Yes	Negative	2019-08-06	Married for longer than a year	Yes	No	Yes	Yes	Not faithful at all	Yes	No	No	No	No	No	Yes	No	No	No	No	No	No	No	No	Moderate	Negative										90901081	e440182c-d797-47c0-90cd-31a3f2eedf20	2021-04-01T11:44:43		[]	submitted_via_web
693	Mat North	Bubi	Inyathi District Hospital	General VCT	2021-04-01	Female	26	Yes	Negative	2020-08-15	Married for longer than a year	Yes	Yes	Yes	Yes	Not faithful at all	Yes	No	No	No	No	No	Yes	No	No	No	No	No	No	No	No	Severe	Negative										90902690	53701729-e17f-495a-8a6b-56a921d1eec9	2021-04-01T11:54:15		[]	submitted_via_web
694	Mat North	Bubi	Inyathi District Hospital	General VCT	2021-04-01	Female	25	Yes	Negative	2013-05-08	Single	No	0	0	0	0	No	No	No	No	No	No	Yes	Yes	No	No	No	No	No	Yes	No	Mild	Negative										90902755	541c1fab-e7dd-460f-a7fc-e9a0f3daaa4b	2021-04-01T11:54:33		[]	submitted_via_web
695	Mat North	Bubi	Inyathi District Hospital	STI Clinic	2021-04-01	Female	28	Yes	Negative	2020-11-15	Married for longer than a year	Yes	Yes	Yes	Yes	Not sure	No	No	No	No	No	No	Yes	Yes	No	No	No	Yes	Yes	No	No	Not at all	Negative										90903590	17bb84dd-e839-48a5-99a3-872e76b2198d	2021-04-01T11:59:46		[]	submitted_via_web
696	Mat North	Bubi	Inyathi District Hospital	General VCT	2021-04-01	Female	29	Yes	Negative	2019-03-27	Single	No	0	0	0	0	No	No	No	Yes	No	Yes	Yes	Yes	No	No	No	No	No	Yes	No	Severe	Positive										90903767	98c8df44-c097-46b1-b14c-7e8773ee385d	2021-04-01T12:01:20		[]	submitted_via_web
697	Mat North	Bubi	Inyathi District Hospital	TB Clinic	2021-04-01	Male	26	No	0	0	Married for longer than a year	No	0	0	0	Not sure	No	No	No	No	No	No	Yes	Yes	No	No	No	Yes	No	No	No	Moderate	Negative										90904431	929acfe5-4a01-4a28-a629-e2dd907cc69e	2021-04-01T12:05:49		[]	submitted_via_web
698	Mat North	Bubi	Inyathi District Hospital	Outpatient	2021-04-01	Male	25	Yes	Negative	2020-03-10	Single	No	0	0	0	0	No	No	No	No	No	No	Yes	Yes	No	No	No	No	No	No	No	Mild	Negative										90914294	3837cf31-87d9-4cc2-a081-68a175170840	2021-04-01T13:21:47		[]	submitted_via_web
699	Mat North	Bubi	Inyathi District Hospital	Antenatal	2021-04-01	Female	36	Yes	Negative	2020-11-30	Married for longer than a year	Yes	No	Yes	Yes	Not sure	No	Yes	No	No	No	No	Yes	No	No	No	No	No	No	No	No	Mild	Negative										90914805	150d9dcb-935b-4a12-8a41-63981449bfcb	2021-04-01T13:25:31		[]	submitted_via_web
700	Manicaland	Buhera	Murambinda Hospital	Outpatient	2021-04-13	Female	40	Yes	Negative	2019-07-18	Married for longer than a year	Yes	Yes	Yes	Yes	Not sure	No	No	No	No	No	No	No	No	No	No	No	No	No	No	No	Mild	Negative										95226997	544eedf4-e184-4eb0-b929-1ad61cd43204	2021-05-11T13:11:16		[]	submitted_via_web
701	Mat North	Bubi	Inyathi District Hospital	Antenatal	2021-04-01	Female	18	Yes	Negative	2020-10-06	Single	No	0	0	0	0	No	No	No	No	No	No	Yes	No	No	No	Yes	No	No	No	No	Moderate	Negative										90915398	ecac71fd-80b1-4150-98ae-cfe5b5a03e2d	2021-04-01T13:28:39		[]	submitted_via_web
702	Mat North	Bubi	Inyathi District Hospital	Antenatal	2021-04-01	Female	24	Yes	Negative	2020-02-20	Married for longer than a year	Yes	No	Yes	Yes	Very faithful	No	No	No	No	No	No	Yes	No	No	No	No	No	No	No	No	Mild	Negative										90916152	c5d9c7b9-f375-4650-a40c-0a7dd5db11b9	2021-04-01T13:33:49		[]	submitted_via_web
703	Mat North	Bubi	Inyathi District Hospital	Antenatal	2021-04-01	Female	38	Yes	Negative	2020-11-20	Married for longer than a year	Yes	No	Yes	Yes	Not sure	No	No	No	No	No	No	Yes	No	No	No	No	No	No	No	No	Mild	Negative										90916784	8f74db3b-774c-4f36-a0d6-40ee4a36e7f2	2021-04-01T13:38:34		[]	submitted_via_web
704	Mat North	Bubi	Inyathi District Hospital	Antenatal	2021-04-01	Male	32	Yes	Negative	2011-06-03	Married for longer than a year	Yes	No	Yes	Yes	Not sure	No	No	No	No	No	Yes	Yes	Yes	No	No	No	No	No	No	No	Not at all	Negative										90917749	5508d6a4-1afb-47b7-a57d-b77a58cd9553	2021-04-01T13:44:35		[]	submitted_via_web
705	Mat North	Bubi	Inyathi District Hospital	Other	2021-04-01	Female	27	Yes	Negative	2020-02-19	Married for longer than a year	Yes	No	No	Yes	Very faithful	No	No	No	No	No	No	Yes	Yes	No	No	No	Yes	No	No	No	Mild	Negative										90918158	746131a8-c8b9-44fa-a0c9-406d245a3be7	2021-04-01T13:47:31		[]	submitted_via_web
706	Mat North	Bubi	Inyathi District Hospital	General VCT	2021-04-01	Male	24	Yes	Negative	2019-06-12	Married to new partner in the last year	No	0	0	0	Not sure	No	No	No	Yes	No	Yes	Yes	Yes	No	No	Yes	No	No	No	No	Moderate	Negative										90919374	d1274489-ec6b-4db6-a264-c5a19c45c613	2021-04-01T13:59:00		[]	submitted_via_web
707	Mat North	Bubi	Inyathi District Hospital	General VCT	2021-04-01	Female	24	Yes	Negative	2019-10-10	Married for longer than a year	Yes	No	No	Yes	Not faithful at all	No	Yes	Yes	No	No	No	Yes	No	No	No	No	No	No	No	No	Moderate	Negative										90919726	00d966b2-89f2-4b9d-89d2-762701d7c9aa	2021-04-01T14:02:31		[]	submitted_via_web
709	Mash West	Kariba	Nyamhunga Clinic	Antenatal	2021-04-08	Female	26	Yes	Negative	2020-08-20	Separated	No	0	0	0	0	No	No	No	No	No	No	Yes	Yes	No	No	No	No	No	No	No	Mild	Negative										96294365	f8661d92-2b93-4897-808a-051f9dbc8528	2021-05-20T08:07:16		[]	submitted_via_web
710	Mat North	Bubi	Inyathi District Hospital	Outpatient	2021-04-02	Male	19	Yes	Negative	2021-01-05	Single	No	0	0	0	0	No	No	No	No	No	No	No	No	No	No	No	No	No	No	No	Mild	Negative										91014243	5654176d-bc60-45a8-986d-807e4459a230	2021-04-02T13:30:21		[]	submitted_via_web
711	Mat North	Bubi	Inyathi District Hospital	Other	2021-04-02	Male	24	Yes	Negative	2021-03-15	Married for longer than a year	Yes	No	Yes	Yes	Very faithful	No	No	No	No	No	No	No	Yes	No	No	No	No	No	No	No	Mild	Negative										91014658	232ca4f4-37cd-4cc6-848f-08c4eabf1e90	2021-04-02T13:34:25		[]	submitted_via_web
712	Mat North	Bubi	Inyathi District Hospital	Outpatient	2021-04-01	Female	21	Yes	Negative	2020-11-10	Single	No	0	0	0	0	No	No	No	No	No	No	No	No	No	No	No	No	No	No	No	Not at all	Negative										91014874	5967dd14-2c3d-4ded-84eb-0bc6508ee593	2021-04-02T13:36:45		[]	submitted_via_web
713	Mat North	Bubi	Inyathi District Hospital	STI Clinic	2021-04-02	Male	23	No	0	0	Single	No	0	0	0	0	No	No	No	Yes	No	Yes	Yes	Yes	No	No	Yes	Yes	No	Yes	No	Severe	Positive										91015143	253a9f2e-266d-447e-a4e4-e8823bea2dd2	2021-04-02T13:39:40		[]	submitted_via_web
714	Mat North	Bubi	Inyathi District Hospital	Other	2021-04-02	Female	38	Yes	Negative	2020-06-10	Married for longer than a year	Yes	No	Yes	Yes	Very faithful	No	No	No	No	No	No	Yes	No	No	No	No	No	No	No	No	Mild	Negative										91015448	78c7e7db-1c60-4f12-8534-07b6396af33e	2021-04-02T13:42:21		[]	submitted_via_web
715	Mat North	Bubi	Inyathi District Hospital	Antenatal	2021-04-02	Female	28	Yes	Negative	2021-03-09	Single	No	0	0	0	0	No	No	No	No	No	No	Yes	No	No	No	No	No	No	No	No	Mild	Negative										91015747	c28841e2-0bb0-489f-8338-fd2db8c128f4	2021-04-02T13:44:59		[]	submitted_via_web
716	Mat North	Bubi	Inyathi District Hospital	Antenatal	2021-04-02	Male	26	Yes	Negative	2020-12-16	Married to new partner in the last year	Yes	No	Yes	Yes	Very faithful	No	No	No	No	No	No	Yes	No	No	No	No	No	No	No	No	Not at all	Negative										91016114	97f7f39b-cc09-4b68-91bd-ead737bd62c3	2021-04-02T13:48:12		[]	submitted_via_web
717	Mat North	Bubi	Inyathi District Hospital	Antenatal	2021-04-02	Female	22	Yes	Negative	2021-02-19	Married to new partner in the last year	Yes	Yes	Yes	Yes	Very faithful	No	No	No	No	No	No	Yes	No	No	No	No	No	No	No	No	Not at all	Negative										91016307	66a8cfd7-0d3b-43e6-b539-f2b45257143b	2021-04-02T13:50:25		[]	submitted_via_web
718	Mat North	Bubi	Inyathi District Hospital	Other	2021-04-02	Female	28	Yes	Negative	2021-02-23	Married for longer than a year	Yes	Yes	Yes	Yes	Not sure	No	No	No	No	No	No	Yes	No	No	No	No	No	No	No	No	Mild	Negative										91016407	9a47d4bf-805f-40e3-b122-675c4ad19899	2021-04-02T13:52:11		[]	submitted_via_web
719	Mat North	Bubi	Inyathi District Hospital	Outpatient	2021-04-07	Female	16	Yes	Negative	2020-10-14	Married for longer than a year	Yes	Yes	Yes	Yes	Very faithful	No	No	No	No	No	No	Yes	No	Yes	No	No	No	No	Yes	No	Not at all	Negative										91806314	94b53447-9768-4d44-8392-b8b5ca402fc5	2021-04-10T06:26:45		[]	submitted_via_web
720	Mash West	Zvimba	Banket Hospital	General VCT	2021-04-01	Female	29	Yes	Negative	2020-06-16	Married to new partner in the last year	Yes	Yes	Yes	Yes	Very faithful	No	No	No	No	No	No	No	Yes	No	No	No	Yes	No	No	No	Mild	Negative										91082539	c1770fb7-a624-4e88-9539-a71b446d600f	2021-04-03T10:34:39		[]	submitted_via_web
721	Mash West	Zvimba	Banket Hospital	General VCT	2021-02-04	Female	26	Yes	Negative	2021-02-04	Married for longer than a year	Yes	No	Yes	Yes	Very faithful	No	No	No	No	No	No	No	No	No	No	No	No	No	Yes	Yes	Not at all	Negative										91083401	e0bc0bc8-6879-4c6d-b8aa-1ec52416c0b8	2021-04-03T10:43:31		[]	submitted_via_web
722	Mash West	Zvimba	Banket Hospital	Antenatal	2016-08-08	Female	21	Yes	Negative	2016-08-08	Married to new partner in the last year	Yes	Yes	Yes	Yes	Very faithful	No	No	No	Yes	No	No	Yes	No	No	No	No	No	No	No	Yes	Moderate	Negative										91083662	9429aad5-0621-4615-bd59-f8722eaa3d77	2021-04-03T10:48:29		[]	submitted_via_web
723	Mash West	Zvimba	Banket Hospital	Antenatal	2021-04-01	Female	22	No	0	0	Married for longer than a year	Yes	No	Yes	Yes	Very faithful	No	No	No	Yes	No	No	Yes	Yes	No	Yes	No	No	No	Yes	No	Not at all	Negative										91084103	5985904a-8a89-4f83-a62e-cf4a8dc80e4f	2021-04-03T10:54:13		[]	submitted_via_web
724	Mash West	Zvimba	Banket Hospital	General VCT	2021-04-01	Male	26	Yes	Negative	2020-06-15	Married to new partner in the last year	Yes	No	Yes	Yes	Very faithful	No	No	No	No	No	No	Yes	No	No	No	No	No	No	No	No	Not at all	Negative										91084290	ab6bf377-9901-4dbf-81d6-6b4b1e4ff759	2021-04-03T10:57:05		[]	submitted_via_web
725	Mash West	Zvimba	Banket Hospital	Antenatal	2021-04-01	Female	20	Yes	Negative	2019-04-16	Married for longer than a year	Yes	No	Yes	Yes	Very faithful	No	No	No	No	No	No	Yes	No	No	No	No	No	No	Yes	No	Not at all	Negative										91084501	f1be7d17-314a-444d-8e4e-68948656b86c	2021-04-03T10:59:54		[]	submitted_via_web
726	Mash West	Zvimba	Banket Hospital	Antenatal	2021-04-01	Female	23	Yes	Negative	2020-11-16	Married for longer than a year	Yes	Yes	Yes	Yes	Very faithful	No	No	No	No	No	No	Yes	No	No	No	No	No	No	Yes	No	Not at all	Negative										91084841	06d50bc6-0fe0-4273-9061-1aff56b092c7	2021-04-03T11:03:22		[]	submitted_via_web
728	Mash West	Zvimba	Banket Hospital	Antenatal	2021-04-01	Female	27	Yes	Negative	2020-11-16	Married for longer than a year	Yes	Yes	Yes	Yes	Not faithful at all	No	Yes	No	No	No	No	Yes	No	No	No	No	No	No	No	No	Not at all	Negative										91085580	7e202fc3-49f4-4b20-8c93-5e548c978654	2021-04-03T11:10:28		[]	submitted_via_web
729	Mash West	Zvimba	Banket Hospital	Antenatal	2021-04-01	Female	24	Yes	Negative	2021-01-27	Married for longer than a year	Yes	Yes	No	Yes	Very faithful	No	No	No	No	No	No	No	Yes	No	No	No	No	No	No	No	Mild	Negative										91085868	2a48249b-ab19-4f1d-955e-9b3c30f4b36c	2021-04-03T11:14:07		[]	submitted_via_web
730	Mash West	Zvimba	Banket Hospital	General VCT	2021-04-01	Female	42	Yes	Negative	2021-02-15	Married for longer than a year	Yes	No	No	Yes	Not sure	No	No	No	No	Yes	No	No	No	No	No	No	No	No	No	No	Mild	Negative										91086053	3e189abd-b57c-41ed-8dd2-06b3127cc562	2021-04-03T11:17:06		[]	submitted_via_web
731	Mash West	Zvimba	Banket Hospital	Antenatal	2021-04-01	Female	26	Yes	Negative	2021-02-15	Married for longer than a year	Yes	No	Yes	Yes	Not sure	No	No	No	No	No	No	No	No	No	No	No	No	No	No	No	Mild	Negative										91086222	a79a0255-4016-4dae-8fdf-af460308224c	2021-04-03T11:19:47		[]	submitted_via_web
732	Mash West	Zvimba	Banket Hospital	Antenatal	2021-04-01	Female	19	No	0	0	Married to new partner in the last year	Yes	No	No	No	Not sure	No	No	No	No	No	No	No	No	No	No	No	No	No	No	No	Moderate	Negative										91086476	a6d80c2e-63d6-4f90-a683-98372dbadd4b	2021-04-03T11:22:27		[]	submitted_via_web
735	Bulawayo	Bulawayo dist	Princess Margret Rose	Outpatient	2021-04-23	Female	20	Yes	Negative	2021-03-26	Single	No	0	0	0	0	No	No	No	No	No	No	Yes	No	Yes	No	No	Yes	No	No	No	Not at all	Negative										93540184	dd4bf38d-196a-479a-bef5-72719e67a48c	2021-04-26T09:58:18		[]	submitted_via_web
736	Mash East	Seke	Overspill Clinic	General VCT	2021-04-22	Male	40	Yes	Negative	2019-07-19	Separated	No	0	0	0	0	No	No	No	Yes	No	Yes	Yes	Yes	No	Yes	Yes	Yes	Yes	Yes	No	Mild	Negative										93129597	5644b967-e63d-4d7e-9815-250923870ba1	2021-04-22T09:53:56		[]	submitted_via_web
737	Manicaland	Chipinge	Chipinge New Start	Other	2021-04-07	Female	18	Yes	Negative	2020-08-01	Single	Yes	Yes	No	No	0	No	No	No	Yes	No	No	Yes	Yes	No	No	No	No	No	No	No	Mild	Negative										92225810	df0eb149-1626-4c0a-8866-de032e369115	2021-04-14T07:50:34		[]	submitted_via_web
738	Bulawayo	Bulawayo dist	Pumula Clinic	Other	2021-04-14	Female	21	Yes	Negative	2020-02-15	Widowed	Yes	Yes	Yes	Yes	0	No	No	No	No	No	No	Yes	No	No	No	No	No	No	No	No	Mild	Negative										92477404	08233c6d-143b-49ac-9390-56bb4aef2b26	2021-04-16T07:07:04		[]	submitted_via_web
739	Mash West	Zvimba	Banket Hospital	Inpatient	2021-04-08	Female	30	Yes	Negative	2021-04-08	Married for longer than a year	Yes	No	Yes	Yes	Not faithful at all	No	No	No	No	No	No	No	No	No	No	No	No	No	No	No	Moderate	Negative										92138039	1d882c8d-0e54-4635-ab8d-bb9af7c5b374	2021-04-13T13:09:54		[]	submitted_via_web
740	Mash West	Kariba	Nyamhunga Clinic	Antenatal	2021-04-26	Female	19	Yes	Negative	2021-02-15	Separated	No	0	0	0	0	Yes	No	No	No	No	No	No	No	No	No	No	No	No	No	No	Mild	Negative										96294319	61ad252e-64d8-423e-b331-a2d870aa4c9a	2021-05-20T08:06:53		[]	submitted_via_web
741	Mat North	Tsholotsho	Tsholotsho Urban Clinic	Outpatient	2021-04-16	Female	28	Yes	Negative	2020-12-21	Married for longer than a year	Yes	Yes	No	No	Very faithful	No	No	No	No	No	No	Yes	No	No	No	No	No	No	No	No	Moderate	Negative										92748687	3bc7fc04-5545-42cb-bda9-2e0e1ef91044	2021-04-19T09:13:45		[]	submitted_via_web
742	Harare	Harare dist	Sally Mugabe Central Hospital	Outpatient	2020-01-14	Male	37	Yes	Negative	2020-01-15	Married to new partner in the last year	Yes	Yes	Yes	Yes	Very faithful	No	No	Yes	Yes	No	No	Yes	Yes	No	Yes	No	No	No	No	No	Severe	Negative										92748618	9aa3f017-a499-4646-9c2a-0d85f5622c81	2021-04-19T09:12:54		[]	submitted_via_web
743	Manicaland	Buhera	Murambinda Hospital	Outpatient	2021-04-12	Female	48	Yes	Negative	2018-05-16	Widowed	No	0	0	0	0	No	No	No	No	No	No	No	No	Yes	No	No	No	Yes	Yes	No	Mild	Positive										95226003	79b607c1-db30-4930-9d42-f996bee9793a	2021-05-11T13:06:30		[]	submitted_via_web
744	Manicaland	Buhera	Murambinda Hospital	Outpatient	2021-04-12	Male	49	Yes	Negative	2013-12-26	Married for longer than a year	Yes	No	Yes	Yes	Very faithful	Yes	No	No	No	No	No	No	No	No	No	No	No	No	No	No	Mild	Negative										95225595	fea9e122-68c8-45f3-8f42-b54aeabf4334	2021-05-11T13:04:08		[]	submitted_via_web
745	Manicaland	Buhera	Berenyazvizvi Clinic	Outpatient	2021-04-12	Female	31	Yes	Negative	2020-06-08	Married for longer than a year	Yes	Yes	Yes	Yes	Not sure	No	No	No	No	No	No	No	No	No	No	No	No	No	No	No	Mild	Negative										95618852	20f871e8-ea65-4a87-aee2-9149cde9f247	2021-05-14T17:29:59		[]	submitted_via_web
746	Mat North	Tsholotsho	Tsholotsho Urban Clinic	Other	2021-04-08	Female	17	Yes	Negative	2020-03-25	Single	No	0	0	0	0	No	No	No	No	No	No	Yes	No	No	No	No	No	No	No	No	Not at all	Negative										92101077	136200a6-0f0c-4b66-bd94-220e9475000b	2021-04-13T06:54:46		[]	submitted_via_web
747	Bulawayo	Bulawayo dist	Mpilo Central Hospital	Other	2021-04-09	Female	17	Yes	Negative	2020-12-21	Married to new partner in the last year	Yes	Yes	Yes	Yes	Not sure	No	No	No	No	No	No	No	No	No	No	No	No	No	No	No	Not at all	Negative										92012743	5ba0977c-a737-4d48-a47a-ec9def7070c5	2021-04-12T12:36:30		[]	submitted_via_web
748	Manicaland	Buhera	Murambinda Hospital	Outpatient	2021-04-07	Female	56	Yes	Negative	2018-06-15	Married for longer than a year	Yes	Yes	No	Yes	Not sure	No	No	No	No	No	No	No	No	No	No	Yes	No	Yes	No	No	Mild	Negative										95222227	f8aeb392-3a1d-40ee-a42e-f57818fd3cf3	2021-05-11T12:37:39		[]	submitted_via_web
749	Bulawayo	Bulawayo dist	Mpilo Central Hospital	Other	2021-04-09	Female	30	Yes	Negative	2021-02-06	Married for longer than a year	Yes	No	No	Yes	Not sure	No	No	No	No	No	No	No	No	No	No	No	No	No	No	No	Mild	Negative										92013258	0c38c734-eb3d-4c53-9399-1d9f7efa6928	2021-04-12T12:40:56		[]	submitted_via_web
750	Mat North	Bubi	Inyathi District Hospital	STI Clinic	2021-04-06	Female	24	Yes	Negative	2021-03-15	Married to new partner in the last year	Yes	No	Yes	Yes	Not sure	No	No	No	No	No	No	Yes	No	No	No	No	No	No	No	No	Mild	Negative										91351415	4ee12f3b-afac-4a57-9f8b-23c94ecbae86	2021-04-06T14:15:40		[]	submitted_via_web
751	Harare	Harare dist	Sally Mugabe Central Hospital	Antenatal	2021-04-01	Female	21	Yes	Negative	2020-11-15	Married for longer than a year	Yes	No	Yes	Yes	Not sure	Yes	No	No	No	No	No	Yes	No	No	No	No	No	No	No	No	Severe	Negative										92148208	14434a33-d58a-479f-bfe4-786e93ecc7dd	2021-04-13T14:31:39		[]	submitted_via_web
752	Mash West	Zvimba	Banket Hospital	Antenatal	2021-04-13	Female	20	Yes	Negative	2019-04-15	Married to new partner in the last year	Yes	Yes	Yes	Yes	Very faithful	No	No	No	No	No	No	No	No	No	No	No	No	No	No	No	Not at all	Negative										92256686	897b7cb7-b9b0-40f5-a243-41d946329d33	2021-04-14T12:30:16		[]	submitted_via_web
753	Mash Central	Guruve	Ruyamuro Clinic	General VCT	2021-04-12	Female	31	Yes	Negative	2020-10-21	Married for longer than a year	Yes	Yes	Yes	Yes	Not sure	No	No	No	No	No	No	No	Yes	No	Yes	No	No	No	No	No	Moderate	Negative										92351150	bd2d223c-55be-4e96-8a66-ce5794f672ad	2021-04-15T06:07:02		[]	submitted_via_web
754	Mash West	Zvimba	Banket Hospital	Inpatient	2021-04-06	Male	41	Yes	Negative	2021-03-17	Married for longer than a year	Yes	No	Yes	Yes	Very faithful	No	No	No	No	No	Yes	No	No	Yes	No	No	No	No	No	No	Mild	Negative										91445866	fb2e31a0-a8bf-4d36-a823-c1f618a3190d	2021-04-07T08:37:13		[]	submitted_via_web
755	Mash West	Zvimba	Banket Hospital	Inpatient	2021-04-01	Female	19	Yes	Negative	2017-05-16	Married to new partner in the last year	Yes	No	No	Yes	Not sure	No	No	No	No	No	No	No	No	No	No	No	No	No	No	No	Mild	Negative										91327802	18cb60d4-84eb-4a22-80d6-7555ffc58780	2021-04-06T11:03:48		[]	submitted_via_web
756	Mash West	Zvimba	Banket Hospital	Inpatient	2021-04-01	Female	22	Yes	Negative	2017-03-15	Married for longer than a year	Yes	Yes	Yes	Yes	Very faithful	No	No	No	No	No	No	Yes	No	No	No	No	No	No	Yes	No	Not at all	Negative										91327812	b03ed570-6012-4f69-a3be-6afadaa4f39a	2021-04-06T11:03:51		[]	submitted_via_web
757	Mash West	Zvimba	Banket Hospital	Inpatient	2021-04-01	Female	32	Yes	Negative	2011-04-15	Married for longer than a year	Yes	Yes	No	No	Not faithful at all	No	No	Yes	No	No	No	No	No	No	No	No	No	No	No	No	Moderate	Negative										91327815	3600cfad-200d-4118-860f-e55b4c547ddb	2021-04-06T11:03:51		[]	submitted_via_web
758	Mash West	Zvimba	Banket Hospital	Inpatient	2021-04-01	Female	36	Yes	Negative	2004-07-16	Married for longer than a year	Yes	Yes	Yes	Yes	Not faithful at all	No	No	No	No	No	No	Yes	No	No	No	No	No	No	No	No	Moderate	Negative										91327817	35e47e69-6ea0-4e13-a621-ec848a1ac45b	2021-04-06T11:03:52		[]	submitted_via_web
759	Mash West	Zvimba	Banket Hospital	Inpatient	2021-04-01	Female	33	Yes	Negative	2003-06-16	Married for longer than a year	Yes	No	Yes	Yes	Very faithful	No	Yes	No	No	No	No	Yes	No	No	No	No	No	No	No	No	Mild	Negative										91327823	7b304968-0bb0-4653-b4cf-88d9df6893cf	2021-04-06T11:03:54		[]	submitted_via_web
760	Mash West	Zvimba	Banket Hospital	Inpatient	2021-04-01	Female	28	Yes	Negative	2021-03-03	Married for longer than a year	Yes	Yes	Yes	Yes	Not sure	No	No	No	No	No	No	No	No	No	No	No	No	No	No	No	Mild	Negative										91327825	72f2993f-0ea1-4d13-b8de-b53e69e37b37	2021-04-06T11:03:55		[]	submitted_via_web
761	Mash West	Zvimba	Banket Hospital	Inpatient	2021-04-01	Female	19	Yes	Negative	2020-09-15	Married for longer than a year	Yes	No	Yes	Yes	Very faithful	No	No	No	No	No	No	Yes	No	No	No	No	No	No	No	No	Not at all	Negative										91327831	d455bc34-9912-461d-9810-86fc5ef6a5de	2021-04-06T11:03:57		[]	submitted_via_web
762	Mash West	Zvimba	Banket Hospital	Inpatient	2021-04-01	Female	33	Yes	Negative	2021-01-15	Married for longer than a year	Yes	Yes	No	Yes	Not sure	No	No	No	No	No	No	Yes	No	No	No	No	No	No	No	No	Not at all	Negative										91327832	8a6e7279-d465-4e5d-8650-0b42492c192b	2021-04-06T11:03:58		[]	submitted_via_web
763	Bulawayo	Bulawayo dist	Mpilo Central Hospital	General VCT	2021-04-20	Male	39	Yes	Negative	2021-04-20	Married for longer than a year	No	0	0	0	Very faithful	No	No	No	No	No	No	Yes	Yes	Yes	No	No	No	No	No	No	Moderate	Negative										92973422	86b8636b-5d40-4ec7-b1e0-42fe187a8bd1	2021-04-21T08:48:11		[]	submitted_via_web
764	Mash West	Zvimba	Banket Hospital	Inpatient	2021-04-01	Female	17	No	0	2021-04-01	Married to new partner in the last year	Yes	No	Yes	Yes	Not sure	No	No	No	No	No	No	Yes	No	No	No	No	No	Yes	No	No	Mild	Negative										91332298	99613cc3-5749-4d5b-818d-31121f5e7abe	2021-04-06T11:43:29		[]	submitted_via_web
766	Mash West	Zvimba	Banket Hospital	Inpatient	2021-04-01	Female	20	Yes	Negative	2020-06-16	Married to new partner in the last year	Yes	No	Yes	Yes	Not sure	No	No	No	No	No	No	Yes	No	No	No	No	No	No	No	No	Mild	Negative										91332302	d6a6d961-d9e7-42dd-b3b0-2d9903d8b82b	2021-04-06T11:43:31		[]	submitted_via_web
770	Mash West	Zvimba	Banket Hospital	Outpatient	2021-04-01	Female	38	Yes	Negative	2021-04-01	Single	No	0	0	0	0	No	No	No	No	No	No	No	No	No	No	No	No	No	No	No	Not at all	Negative										91332912	235829b4-b563-4378-ab9e-c3196e2edee4	2021-04-06T11:47:16		[]	submitted_via_web
787	Mash West	Zvimba	Banket Hospital	Outpatient	2021-04-01	Male	25	Yes	Negative	2021-01-15	Single	No	0	0	0	0	No	No	No	No	No	No	Yes	Yes	No	No	No	No	Yes	No	No	Mild	Inconclusive										91341978	e0baa9f3-305d-4b43-a343-0589c87d5533	2021-04-06T12:56:54		[]	submitted_via_web
788	Mash West	Zvimba	Banket Hospital	Outpatient	2021-04-01	Male	43	Yes	Negative	2021-04-01	Married for longer than a year	Yes	No	Yes	Yes	Very faithful	No	No	No	No	No	No	No	Yes	Yes	No	No	No	No	No	No	Not at all	Negative										91342386	92d40810-3dfe-4be3-a674-557aa31ca6ed	2021-04-06T13:00:49		[]	submitted_via_web
791	Mash West	Zvimba	Banket Hospital	Outpatient	2021-04-01	Male	25	Yes	Negative	2021-03-16	Married for longer than a year	Yes	Yes	Yes	Yes	Not sure	Yes	No	No	No	No	No	No	Yes	Yes	No	No	No	No	Yes	No	Mild	Inconclusive										91344794	3920efd6-12a3-43bb-b0a0-31acb1645549	2021-04-06T13:23:53		[]	submitted_via_web
792	Mash West	Zvimba	Banket Hospital	Outpatient	2021-04-01	Female	33	No	0	0	Single	No	0	0	0	0	No	No	No	No	No	No	No	No	No	No	No	No	No	Yes	No	Mild	Inconclusive										91344799	07890287-535d-4dc1-b2be-10df2eb4dc0f	2021-04-06T13:23:56		[]	submitted_via_web
793	Mash West	Zvimba	Banket Hospital	Outpatient	2021-04-01	Male	60	Yes	Negative	2020-12-16	Widowed	No	0	0	0	0	No	No	No	No	No	No	Yes	No	Yes	No	No	No	Yes	Yes	No	Not at all	Inconclusive										91344801	5e9078e7-54f6-4a9d-bc61-b1c8e396cc90	2021-04-06T13:23:56		[]	submitted_via_web
794	Mat North	Bubi	Inyathi District Hospital	Antenatal	2021-04-06	Female	27	Yes	Negative	2020-07-08	Married for longer than a year	Yes	No	Yes	Yes	Very faithful	No	No	No	No	No	No	Yes	No	No	No	No	No	No	No	No	Not at all	Negative										91345118	f965f9e2-8021-4791-9835-dc3e13047f7f	2021-04-06T13:25:57		[]	submitted_via_web
795	Mash West	Zvimba	Banket Hospital	Inpatient	2021-04-06	Female	21	Yes	Negative	2020-10-15	Married to new partner in the last year	Yes	No	Yes	Yes	Very faithful	No	No	No	No	No	No	No	No	No	No	No	No	No	No	No	Not at all	Negative										91345678	f0b6fa0f-c9f4-464c-acf0-ceab2779a6d2	2021-04-06T13:30:46		[]	submitted_via_web
796	Mat North	Bubi	Inyathi District Hospital	Antenatal	2021-04-06	Female	20	Yes	Negative	2018-05-10	Single	No	0	0	0	0	No	No	No	No	No	No	Yes	No	No	No	No	No	No	No	No	Not at all	Negative										91345861	42251ded-adac-4daa-8b70-a97266a057e3	2021-04-06T13:32:44		[]	submitted_via_web
797	Mat North	Bubi	Inyathi District Hospital	Antenatal	2021-04-06	Female	17	Yes	Negative	2021-04-06	Single	No	0	0	0	0	No	No	No	No	No	No	Yes	No	No	No	No	No	No	No	No	Not at all	Negative										91346181	0bf39093-f2f0-40a3-8995-0347b8617a1c	2021-04-06T13:35:45		[]	submitted_via_web
798	Mat North	Bubi	Inyathi District Hospital	Antenatal	2021-04-06	Female	23	Yes	Negative	2020-01-20	Married for longer than a year	Yes	Yes	No	Yes	Very faithful	No	No	No	No	No	No	Yes	No	No	Yes	Yes	No	No	No	No	Moderate	Negative										91346860	c75f2fb8-000a-4d49-a3b5-0446360baa3a	2021-04-06T13:42:02		[]	submitted_via_web
799	Mat North	Bubi	Inyathi District Hospital	Antenatal	2021-04-06	Female	30	Yes	Negative	2021-02-08	Married for longer than a year	Yes	No	Yes	Yes	Not sure	No	Yes	No	No	No	No	Yes	No	No	No	No	No	No	No	No	Mild	Negative										91347343	d601d38e-4010-4f5e-8589-70ab4b69ec9d	2021-04-06T13:45:30		[]	submitted_via_web
800	Mat North	Bubi	Inyathi District Hospital	Other	2021-04-06	Female	22	Yes	Negative	2020-12-15	Married to new partner in the last year	Yes	No	No	Yes	Not sure	No	No	No	No	No	No	Yes	No	No	No	No	No	No	No	No	Mild	Positive										91348410	2b767dbb-4c91-4149-b6dc-2515939165aa	2021-04-06T13:53:16		[]	submitted_via_web
801	Mat North	Bubi	Inyathi District Hospital	Antenatal	2021-04-06	Female	21	Yes	Negative	2020-12-15	Married to new partner in the last year	Yes	No	Yes	Yes	Not sure	No	No	No	No	No	No	Yes	No	No	No	No	No	No	No	No	Mild	Negative										91348822	27a4413c-91e4-426c-aa33-27f876f4e46c	2021-04-06T13:56:26		[]	submitted_via_web
802	Mat North	Bubi	Inyathi District Hospital	Antenatal	2021-04-06	Female	18	Yes	Negative	2021-01-22	Single	No	0	0	0	0	No	No	No	No	No	No	Yes	No	No	No	No	No	No	No	No	Not at all	Negative										91349328	9252b70e-d1fa-4755-8164-69f3202917f8	2021-04-06T13:59:49		[]	submitted_via_web
803	Mat North	Bubi	Inyathi District Hospital	Antenatal	2021-04-06	Female	24	Yes	Negative	2020-12-21	Married for longer than a year	Yes	No	No	Yes	Not sure	No	No	No	No	No	No	Yes	No	No	No	No	No	No	No	No	Mild	Negative										91350094	593f727a-8c6e-4412-ab4f-f6ef60d9f906	2021-04-06T14:04:27		[]	submitted_via_web
804	Mat North	Bubi	Inyathi District Hospital	Antenatal	2021-04-06	Female	33	Yes	Negative	2018-06-11	Married for longer than a year	Yes	No	Yes	Yes	Very faithful	No	No	No	No	No	No	Yes	No	No	No	No	No	No	No	No	Not at all	Negative										91350592	82c9ae3c-749f-46f5-9a19-aa279a1cf204	2021-04-06T14:09:34		[]	submitted_via_web
805	Mat North	Bubi	Inyathi District Hospital	Antenatal	2021-04-06	Female	31	Yes	Negative	2021-02-09	Married for longer than a year	Yes	No	Yes	Yes	Not sure	No	No	No	No	No	No	Yes	No	No	No	No	No	No	No	No	Not at all	Negative										91351032	c58cb638-2e8f-4c9a-b27a-384e2e437a35	2021-04-06T14:12:24		[]	submitted_via_web
806	Mat North	Bubi	Inyathi District Hospital	STI Clinic	2021-04-06	Male	27	Yes	Negative	2019-05-06	Married to new partner in the last year	Yes	No	Yes	Yes	Not sure	No	No	No	No	No	No	Yes	No	No	No	No	No	Yes	No	No	Mild	Negative										91351810	ca9ebb01-70d2-4813-ac54-5157247a987f	2021-04-06T14:18:43		[]	submitted_via_web
807	Mat North	Bubi	Inyathi District Hospital	Outpatient	2021-04-06	Female	34	Yes	Negative	2016-01-21	Married for longer than a year	Yes	Yes	Yes	Yes	Very faithful	Yes	No	No	No	No	No	Yes	Yes	Yes	No	No	Yes	Yes	Yes	No	Moderate	Positive										91352291	638f92a3-1d82-430f-8f5d-26120859c1d7	2021-04-06T14:22:53		[]	submitted_via_web
808	Mat North	Bubi	Inyathi District Hospital	Antenatal	2021-04-06	Female	24	Yes	Negative	2020-02-15	Married for longer than a year	Yes	Yes	Yes	Yes	Not sure	No	No	No	No	No	No	No	No	No	No	No	No	No	No	No	Not at all	Negative										91352294	2c887929-d965-4135-bbed-0a539394c0e6	2021-04-06T14:22:54		[]	submitted_via_web
809	Mash West	Zvimba	Banket Hospital	Antenatal	2021-04-06	Female	27	Yes	Negative	2020-10-16	Married for longer than a year	Yes	Yes	Yes	Yes	Very faithful	Yes	No	No	No	No	No	No	Yes	No	No	No	No	No	No	No	Mild	Negative										91352329	4ecd9c7a-4978-4828-a0c1-6b5d6795919f	2021-04-06T14:23:15		[]	submitted_via_web
810	Mash West	Zvimba	Banket Hospital	Antenatal	2021-04-06	Female	22	Yes	Negative	2021-02-16	Married for longer than a year	Yes	Yes	Yes	Yes	Very faithful	No	No	No	No	No	No	No	No	No	No	No	No	No	No	No	Not at all	Negative										91352336	9834e43e-5502-47e3-9be5-b80f978491bc	2021-04-06T14:23:17		[]	submitted_via_web
811	Mash West	Zvimba	Banket Hospital	Antenatal	2021-04-06	Female	20	Yes	Negative	2020-11-16	Married for longer than a year	Yes	Yes	Yes	Yes	Very faithful	No	No	No	No	No	No	No	No	No	No	Yes	No	No	No	No	Mild	Negative										91352337	5a1165a1-8f5a-4dab-99da-1dd869b2b7a9	2021-04-06T14:23:18		[]	submitted_via_web
812	Mash West	Zvimba	Banket Hospital	Antenatal	2021-04-06	Female	29	Yes	Negative	2020-10-15	Married for longer than a year	Yes	Yes	Yes	Yes	Not faithful at all	Yes	No	No	No	No	No	No	No	No	No	No	No	No	No	No	Severe	Negative										91352343	ea8f72d7-9867-45c7-a179-65c5596f11cf	2021-04-06T14:23:22		[]	submitted_via_web
813	Mash West	Zvimba	Banket Hospital	Antenatal	2021-04-06	Female	21	Yes	Negative	2020-12-16	Married for longer than a year	Yes	Yes	Yes	Yes	Very faithful	No	No	No	No	No	No	No	Yes	No	No	No	No	No	No	No	Mild	Negative										91352345	3c2ca4c3-3630-4d78-8b50-009e45d12eac	2021-04-06T14:23:23		[]	submitted_via_web
814	Mash West	Zvimba	Banket Hospital	Antenatal	2021-04-06	Female	20	Yes	Negative	2021-04-06	Married for longer than a year	Yes	No	Yes	Yes	Very faithful	No	Yes	No	No	No	No	No	No	No	No	No	No	No	No	No	Mild	Negative										91352346	c03f020f-109e-4e1a-9c06-457cdef9d032	2021-04-06T14:23:24		[]	submitted_via_web
815	Mash West	Zvimba	Banket Hospital	Antenatal	2021-04-06	Female	24	Yes	Negative	2020-11-18	Married for longer than a year	Yes	No	Yes	Yes	Not sure	No	No	No	No	No	No	Yes	No	Yes	No	Yes	Yes	No	No	No	Mild	Negative										91352347	76cb773a-affd-482d-940a-11f7074292e8	2021-04-06T14:23:25		[]	submitted_via_web
816	Mash West	Zvimba	Banket Hospital	Antenatal	2021-04-06	Female	29	Yes	Negative	2021-01-20	Married for longer than a year	Yes	No	Yes	Yes	Not sure	No	No	No	No	No	No	No	Yes	No	No	No	No	No	Yes	No	Not at all	Negative										91352349	b26135c4-f9ac-4aea-93a8-214c6673cf5a	2021-04-06T14:23:26		[]	submitted_via_web
817	Mash West	Zvimba	Banket Hospital	Antenatal	2021-04-06	Female	21	Yes	Negative	2020-02-14	Married to new partner in the last year	Yes	Yes	Yes	Yes	Very faithful	No	No	No	No	No	No	No	No	No	Yes	Yes	No	No	No	No	Mild	Positive										91352351	bce1bb7b-a447-4f6f-8e4e-446b6c8a7f81	2021-04-06T14:23:27		[]	submitted_via_web
818	Mash West	Zvimba	Banket Hospital	Antenatal	2021-04-06	Male	27	Yes	Negative	2018-02-16	Married for longer than a year	Yes	No	Yes	Yes	Very faithful	No	No	No	No	No	No	No	No	No	No	No	No	No	No	No	Mild	Negative										91352364	00c40065-9702-45f9-a539-510dfa92f30f	2021-04-06T14:23:29		[]	submitted_via_web
819	Mash West	Zvimba	Banket Hospital	Antenatal	2021-04-06	Female	20	Yes	Negative	2019-03-19	Married for longer than a year	No	0	0	0	Very faithful	No	No	No	No	No	No	Yes	No	No	No	No	No	No	No	No	Mild	Negative										91352372	8e85e26f-6874-48c6-b167-3dbbfd28de68	2021-04-06T14:23:30		[]	submitted_via_web
820	Mash West	Zvimba	Banket Hospital	Antenatal	2021-04-06	Female	19	Yes	Negative	2021-02-15	Married for longer than a year	Yes	Yes	Yes	Yes	Very faithful	No	No	No	No	No	No	No	No	No	No	No	No	No	No	No	Not at all	Negative										91352611	d973348a-e276-4eb2-b40e-c661dd02f033	2021-04-06T14:24:31		[]	submitted_via_web
821	Mat North	Bubi	Inyathi District Hospital	Outpatient	2021-04-06	Male	31	Yes	Negative	2019-08-16	Married for longer than a year	Yes	Yes	Yes	Yes	Not sure	No	No	No	Yes	No	Yes	Yes	Yes	Yes	No	No	No	Yes	Yes	No	Mild	Positive										91353249	b7b5dea3-4087-4d5b-9d88-cc7ea8335173	2021-04-06T14:27:01		[]	submitted_via_web
822	Mash West	Zvimba	Banket Hospital	Antenatal	2021-04-06	Female	33	Yes	Negative	2021-01-18	Married for longer than a year	Yes	Yes	Yes	Yes	Very faithful	No	Yes	No	No	No	No	No	No	No	No	No	No	No	No	No	Mild	Negative										91353423	cc97561c-7e68-492d-9eb7-0f59e48b4feb	2021-04-06T14:27:50		[]	submitted_via_web
823	Mat North	Bubi	Inyathi District Hospital	Antenatal	2021-04-06	Female	30	Yes	Negative	2017-02-15	Married for longer than a year	Yes	Yes	Yes	Yes	Very faithful	No	No	No	No	No	No	Yes	No	No	No	No	No	No	No	No	Not at all	Negative										91353513	9090590d-0411-479c-b98d-1294ab965644	2021-04-06T14:28:14		[]	submitted_via_web
824	Harare	Harare dist	New Africa House New Start	Antenatal	2021-04-10	Male	30	Yes	Negative	2021-01-14	Married to new partner in the last year	Yes	No	No	No	Not sure	No	No	No	No	Yes	Yes	Yes	No	No	No	No	No	No	Yes	No	Severe	Positive										92128011	a1eac919-4dac-4d91-b3cc-b553a38a5576	2021-04-13T11:30:27		[]	submitted_via_web
825	Bulawayo	Bulawayo dist	Princess Margret Rose	General VCT	2021-04-16	Female	28	Yes	Negative	2020-11-19	Married for longer than a year	Yes	Yes	No	No	Not faithful at all	No	No	No	No	No	No	No	No	No	No	No	Yes	No	No	No	Moderate	Negative										92577103	e4cf922b-d08f-4eac-ac54-1b5baf860a15	2021-04-17T05:46:59		[]	submitted_via_web
826	Bulawayo	Bulawayo dist	Princess Margret Rose	Outpatient	2021-04-16	Male	39	Yes	Negative	2018-10-18	Married for longer than a year	Yes	Yes	Yes	Yes	Not sure	Yes	No	No	Yes	No	Yes	Yes	Yes	Yes	No	No	Yes	No	No	No	Mild	Negative										92577281	ea567243-d8bf-4384-b8d5-657e27074097	2021-04-17T05:50:20		[]	submitted_via_web
827	Manicaland	Chipinge	Chipinge District Hospital	Antenatal	2021-03-15	Female	29	No	0	0	Married for longer than a year	Yes	Yes	Yes	Yes	Very faithful	No	No	No	No	No	No	Yes	No	No	No	No	No	No	No	No	Mild	Negative										95351622	9084fe7d-9484-4894-ab4c-38ea18c3c895	2021-05-12T11:31:00		[]	submitted_via_web
828	Bulawayo	Bulawayo dist	Pumula Clinic	Antenatal	2021-04-13	Female	21	Yes	Negative	2020-10-12	Married to new partner in the last year	Yes	No	No	Yes	Very faithful	No	No	No	No	No	No	No	No	No	No	No	Yes	No	No	No	Not at all	Negative										92495949	d2084e78-9c31-40a9-a181-0da56106eb1b	2021-04-16T10:39:36		[]	submitted_via_web
829	Mat North	Tsholotsho	Tsholotsho Urban Clinic	General VCT	2021-04-27	Male	26	Yes	Negative	2019-10-16	Single	No	0	0	0	0	No	No	No	No	No	No	Yes	Yes	Yes	No	No	No	No	No	No	Not at all	Negative										93766950	54965e6a-6625-4ae1-80f7-7f6a81d6923f	2021-04-28T07:02:21		[]	submitted_via_web
830	Mash West	Zvimba	Banket Hospital	Antenatal	2021-04-06	Female	20	Yes	Negative	2020-11-18	Married to new partner in the last year	No	0	0	0	Very faithful	No	No	No	No	No	No	No	No	No	No	No	No	No	No	No	Not at all	Negative										91435846	d082225b-5183-49ed-ad9d-1cb50278232d	2021-04-07T07:03:44		[]	submitted_via_web
837	Mash Central	Guruve	Ruyamuro Clinic	General VCT	2021-04-06	Female	17	Yes	Negative	2021-01-01	Single	No	0	0	0	0	No	No	No	No	No	No	No	Yes	No	No	No	No	No	No	No	Moderate	Negative										91436958	0292422b-110e-4de6-8285-fd93f53dbcce	2021-04-07T07:16:20		[]	submitted_via_web
840	Mash Central	Guruve	Ruyamuro Clinic	General VCT	2021-04-06	Female	41	Yes	Negative	2019-12-01	Married for longer than a year	Yes	Yes	Yes	Yes	Not faithful at all	No	No	No	No	No	No	No	Yes	No	Yes	No	Yes	No	No	No	Moderate	Negative										91437789	c1780ab2-7035-48c0-b262-8a19881e4592	2021-04-07T07:24:39		[]	submitted_via_web
841	Mash Central	Guruve	Ruyamuro Clinic	General VCT	2021-04-06	Female	33	Yes	Negative	2020-12-01	Married for longer than a year	Yes	Yes	Yes	Yes	Not faithful at all	No	No	No	No	No	No	No	No	No	No	No	No	No	No	No	Moderate	Negative										91438259	d9759da4-b4f5-4ba1-8217-dacc3755ca47	2021-04-07T07:28:37		[]	submitted_via_web
844	Mash Central	Guruve	Ruyamuro Clinic	General VCT	2021-04-06	Female	30	Yes	Negative	2020-12-01	Married for longer than a year	Yes	No	Yes	Yes	Very faithful	No	No	No	No	No	No	No	No	No	No	No	No	No	No	No	Moderate	Negative										91438691	7ddf12bb-4033-4f5b-bcbc-d04eb835c645	2021-04-07T07:32:21		[]	submitted_via_web
845	Mash Central	Guruve	Ruyamuro Clinic	General VCT	2021-04-06	Female	34	Yes	Negative	2020-12-01	Married for longer than a year	Yes	Yes	Yes	Yes	Not faithful at all	No	No	No	No	No	No	No	No	No	No	No	Yes	No	No	No	Mild	Negative										91439313	d9c94f08-e4f7-4c47-95c6-401655216d63	2021-04-07T07:35:49		[]	submitted_via_web
846	Harare	Harare dist	Sally Mugabe Central Hospital	Outpatient	2021-04-01	Male	53	Yes	Negative	2020-09-01	Married for longer than a year	Yes	No	Yes	Yes	Not sure	No	No	No	No	No	No	Yes	Yes	No	Yes	No	Yes	No	No	No	Mild	Negative										91439680	47904b7a-e971-4c3a-a7eb-ba5caca9fe9d	2021-04-07T07:38:28		[]	submitted_via_web
848	Harare	Harare dist	Sally Mugabe Central Hospital	Outpatient	2021-04-01	Male	22	Yes	Negative	2020-01-01	Single	Yes	No	Yes	Yes	0	No	No	No	No	No	Yes	No	No	No	No	No	No	No	No	No	Mild	Positive										91442237	36c96b64-c182-45b9-ba83-2df93fd7e38d	2021-04-07T07:57:26		[]	submitted_via_web
849	Mash West	Zvimba	Banket Hospital	Inpatient	2021-04-06	Male	47	Yes	Negative	2014-04-16	Married for longer than a year	Yes	Yes	No	Yes	Not sure	No	No	No	No	No	No	No	No	Yes	No	No	No	No	Yes	No	Not at all	Negative										91445585	046feec8-8ed6-401e-bc38-3b544ffa3d0c	2021-04-07T08:33:36		[]	submitted_via_web
851	Mash West	Zvimba	Banket Hospital	Antenatal	2021-04-14	Female	23	Yes	Negative	2021-01-20	Married for longer than a year	Yes	Yes	Yes	Yes	Very faithful	No	No	No	No	No	No	Yes	No	No	No	No	No	No	No	No	Not at all	Negative										92359166	c2a8d5a3-9794-434e-be7b-7d10d3308f7d	2021-04-15T07:52:26		[]	submitted_via_web
852	Mash Central	Guruve	Ruyamuro Clinic	General VCT	2021-04-06	Male	25	Yes	Negative	2020-03-01	Single	No	0	0	0	0	No	No	No	No	No	No	No	No	No	No	No	No	No	No	No	Mild	Negative										91447838	5fb50936-a388-4153-b699-1de14afced19	2021-04-07T08:59:05		[]	submitted_via_web
853	Mash Central	Guruve	Ruyamuro Clinic	General VCT	2021-04-06	Female	20	Yes	Negative	2021-04-07	Married for longer than a year	Yes	No	Yes	No	Very faithful	No	No	No	No	No	No	No	No	No	No	No	No	No	No	No	Not at all	Negative										91449789	f03c8678-b555-40f5-9473-7c984c7d3f9e	2021-04-07T09:20:54		[]	submitted_via_web
854	Mash Central	Guruve	Ruyamuro Clinic	General VCT	2021-04-06	Female	23	Yes	Negative	2021-04-07	Married to new partner in the last year	Yes	Yes	Yes	Yes	Very faithful	No	No	No	No	No	No	No	No	No	No	No	No	No	No	No	Not at all	Negative										91450099	8a6ac84f-3d18-4b31-bedd-f3d4489dcd5b	2021-04-07T09:24:51		[]	submitted_via_web
855	Harare	Harare dist	Sally Mugabe Central Hospital	Outpatient	2021-04-01	Female	23	Yes	Negative	2021-02-01	Married for longer than a year	No	0	0	0	Not sure	No	No	No	No	No	Yes	Yes	Yes	No	No	No	No	No	No	No	Not at all	Negative										91451303	32eb020e-9635-4ae2-bd7d-1af7ce491d6a	2021-04-07T09:37:22		[]	submitted_via_web
856	Mash Central	Guruve	Ruyamuro Clinic	General VCT	2021-04-06	Female	18	Yes	Negative	2020-04-01	Single	No	0	0	0	0	No	No	No	No	No	No	Yes	Yes	No	No	No	No	No	No	No	Moderate	Negative										91451442	63d164fd-1deb-415c-a27a-dc413e076241	2021-04-07T09:39:00		[]	submitted_via_web
857	Mash Central	Guruve	Ruyamuro Clinic	General VCT	2021-04-06	Female	18	No	0	0	Cohabiting but not married	Yes	No	Yes	Yes	Very faithful	No	No	No	No	No	No	No	No	No	No	No	No	No	No	No	Not at all	Negative										91451939	74705ce0-ee4e-431c-ab99-f02cb1cd15e0	2021-04-07T09:42:28		[]	submitted_via_web
858	Mash Central	Guruve	Ruyamuro Clinic	General VCT	2021-04-06	Female	18	Yes	Negative	2020-12-01	Cohabiting but not married	No	0	0	0	Very faithful	No	No	No	No	No	No	No	No	No	No	No	No	No	No	No	Not at all	Negative										91452210	038436c3-1893-44dc-8888-e9d6cc65f2f1	2021-04-07T09:44:59		[]	submitted_via_web
859	Mash Central	Guruve	Ruyamuro Clinic	Outpatient	2021-04-06	Female	28	Yes	Negative	2020-12-01	Married for longer than a year	Yes	No	Yes	Yes	Not sure	No	No	No	No	No	No	No	No	No	No	No	No	No	No	No	Not at all	Negative										91452511	d59b753b-1944-41a5-9beb-be18e5c4b2e3	2021-04-07T09:48:42		[]	submitted_via_web
860	Mash Central	Guruve	Ruyamuro Clinic	Outpatient	2021-04-06	Female	20	No	0	0	Married for longer than a year	Yes	Yes	Yes	Yes	Very faithful	No	No	No	No	No	No	No	No	No	No	No	No	No	No	No	Not at all	Negative										91453020	e0810824-41b9-44d2-a4a7-a11a2214b010	2021-04-07T09:53:23		[]	submitted_via_web
861	Mat North	Bubi	Inyathi District Hospital	General VCT	2021-04-05	Male	18	Yes	Negative	2017-06-15	Single	No	0	0	0	0	No	No	No	No	No	No	No	No	No	No	No	No	No	No	No	Not at all	Negative										91453564	5d69a248-21ac-4e81-a2cb-4d1c4bf608aa	2021-04-07T09:56:21		[]	submitted_via_web
862	Mash Central	Guruve	Ruyamuro Clinic	Outpatient	2021-04-06	Female	21	Yes	Negative	2020-12-01	Married to new partner in the last year	No	0	0	0	Not sure	No	No	No	No	No	No	No	No	No	No	No	No	No	No	No	Moderate	Negative										91453653	974ab76f-8168-4cc0-8f85-45cfacbc9e9b	2021-04-07T09:57:47		[]	submitted_via_web
863	Mash West	Zvimba	Banket Hospital	Outpatient	2021-04-01	Male	23	No	0	0	Cohabiting but not married	No	0	0	0	Not sure	No	No	Yes	No	No	No	Yes	Yes	No	Yes	Yes	No	No	No	No	Severe	Positive										91453740	a1b82a4f-6c72-49a6-aa19-bce69b3fa524	2021-04-07T09:58:38		[]	submitted_via_web
864	Mash West	Zvimba	Banket Hospital	Outpatient	2021-04-06	Male	45	No	0	0	Married for longer than a year	Yes	No	Yes	Yes	Very faithful	No	No	No	No	No	No	No	No	No	No	No	No	No	No	No	Not at all	Positive										91453741	5817214e-b095-49e8-a9e5-96bb7845b01d	2021-04-07T09:58:40		[]	submitted_via_web
865	Mash West	Zvimba	Banket Hospital	Outpatient	2021-04-06	Female	24	Yes	Negative	2020-11-17	Married to new partner in the last year	Yes	No	No	Yes	Very faithful	Yes	No	No	No	No	No	Yes	No	No	No	No	No	No	No	No	Severe	Negative										91453742	15ecc2c5-2b76-4754-bace-bdf702da34b2	2021-04-07T09:58:41		[]	submitted_via_web
866	Mash West	Zvimba	Banket Hospital	Outpatient	2021-04-06	Male	19	Yes	Negative	2020-11-16	Single	No	0	0	0	0	Yes	No	No	No	No	No	Yes	No	No	No	No	No	No	No	No	Severe	Negative										91453745	8a1c0ab1-23c8-415e-8255-d692ca35b90b	2021-04-07T09:58:42		[]	submitted_via_web
867	Mash West	Zvimba	Banket Hospital	Outpatient	2021-04-06	Female	37	Yes	Negative	2021-01-20	Married for longer than a year	Yes	No	Yes	Yes	Very faithful	No	No	No	No	No	No	Yes	No	Yes	No	No	No	No	No	No	Mild	Inconclusive										91453752	f6335f6f-683a-490d-8681-63f0f1a2c939	2021-04-07T09:58:45		[]	submitted_via_web
868	Mat North	Bubi	Inyathi District Hospital	General VCT	2021-04-05	Male	19	Yes	Negative	2014-06-15	Single	No	0	0	0	0	No	No	No	No	No	No	No	No	No	No	No	No	No	No	No	Not at all	Negative										91453839	65fe0389-23ba-452b-98c9-1ece701e1cab	2021-04-07T09:59:41		[]	submitted_via_web
869	Mash West	Zvimba	Banket Hospital	Outpatient	2021-04-06	Female	24	Yes	Negative	2020-10-16	Married to new partner in the last year	Yes	Yes	No	Yes	Very faithful	No	No	No	No	Yes	Yes	Yes	Yes	No	No	No	No	Yes	No	No	Moderate	Negative										91453894	566319f8-6f7d-4622-bba8-754c64ccdb6d	2021-04-07T10:00:19		[]	submitted_via_web
870	Mash Central	Guruve	Ruyamuro Clinic	Outpatient	2021-04-06	Male	41	Yes	Negative	2015-03-01	Divorced	No	0	0	0	0	No	No	No	No	No	No	No	No	No	No	No	No	No	No	No	Moderate	Positive										91453931	11a1af34-61dd-43c8-9547-9e71239aa1db	2021-04-07T10:00:34		[]	submitted_via_web
871	Mash West	Zvimba	Banket Hospital	Outpatient	2021-04-06	Male	42	Yes	Negative	2020-11-18	Separated	No	0	0	0	0	No	No	No	No	No	Yes	Yes	Yes	Yes	No	Yes	No	No	No	No	Moderate	Inconclusive										91454344	39023efa-6821-485a-addf-ac51f85ef4f6	2021-04-07T10:04:20		[]	submitted_via_web
872	Mash Central	Guruve	Ruyamuro Clinic	Outpatient	2021-04-06	Female	33	Yes	Negative	2020-08-03	Married for longer than a year	Yes	Yes	Yes	Yes	Very faithful	No	No	No	No	No	No	No	No	No	No	No	No	No	No	No	Moderate	Positive										91454700	3ff697e4-776e-452b-af3d-d59a01386b1f	2021-04-07T10:08:04		[]	submitted_via_web
873	Midlands	Gweru	Gweru New Start	Other	2021-04-13	Female	21	Yes	Negative	2020-12-10	Divorced	Yes	Yes	Yes	Yes	0	No	No	No	Yes	No	Yes	Yes	Yes	No	No	No	No	No	No	No	Severe	Negative										92228633	d27d80a4-e40c-4d4c-845f-5a1556919d5e	2021-04-14T08:27:45		[]	submitted_via_web
874	Harare	Harare dist	Sally Mugabe Central Hospital	Outpatient	2021-04-06	Male	24	Yes	Negative	2021-01-01	Married for longer than a year	Yes	Yes	0	Yes	Very faithful	No	No	No	No	No	No	No	No	No	No	No	No	No	No	No	Mild	Negative										91484136	f4e28b48-1a78-4122-b8bd-66ee3657d0f5	2021-04-07T14:00:00		[]	submitted_via_web
875	Mash Central	Guruve	Ruyamuro Clinic	Outpatient	2021-04-06	Female	47	Yes	Negative	2020-10-01	Married for longer than a year	Yes	No	Yes	Yes	Not faithful at all	No	No	No	No	No	No	No	Yes	No	No	No	No	No	No	No	Moderate	Negative										91455938	a9140d9b-8d6b-4194-8fea-5a25ea3e416c	2021-04-07T10:16:36		[]	submitted_via_web
876	Mash West	Zvimba	Banket Hospital	Antenatal	2021-04-07	Female	20	Yes	Negative	2019-10-16	Married for longer than a year	Yes	No	Yes	Yes	Very faithful	No	No	No	No	No	No	No	No	No	No	No	No	No	No	No	Not at all	Negative										91461072	550ebf00-faea-40d4-a81e-78bbb3b355ab	2021-04-07T11:03:37		[]	submitted_via_web
877	Bulawayo	Bulawayo dist	Bambanani New Start	General VCT	2021-04-01	Male	23	Yes	Negative	2019-10-08	Single	No	0	0	0	0	No	No	No	No	No	No	Yes	No	No	No	No	Yes	No	No	No	Mild	Negative										91463257	ab9243a0-bc55-4d62-8680-1e0706b107c7	2021-04-07T11:19:33		[]	submitted_via_web
878	Harare	Harare dist	Sally Mugabe Central Hospital	Outpatient	2021-04-01	Female	26	Yes	Negative	2021-04-01	Divorced	No	0	0	0	0	No	No	No	No	No	No	Yes	Yes	No	No	No	No	No	No	No	Not at all	Negative										91467225	91367dd7-845b-45ec-b4f1-eefdbe824fac	2021-04-07T11:49:27		[]	submitted_via_web
879	Mat North	Bubi	Inyathi District Hospital	General VCT	2020-04-06	Male	19	Yes	Negative	2018-06-15	Single	No	0	0	0	0	No	No	No	No	No	No	No	No	No	No	No	No	No	No	No	Not at all	Negative										91469694	4e7097a9-f768-482d-a98f-814b0f0ff0c3	2021-04-07T12:10:08		[]	submitted_via_web
880	Mat North	Bubi	Inyathi District Hospital	General VCT	2021-04-05	Male	22	Yes	Negative	2017-06-15	Married to new partner in the last year	No	0	0	0	0	No	No	No	No	No	No	No	No	No	No	No	No	No	No	No	Not at all	Negative										91469699	bf0acc88-da58-4b0b-b6d3-d95138a5c13c	2021-04-07T12:10:08		[]	submitted_via_web
881	Mash West	Zvimba	Banket Hospital	Antenatal	2021-04-07	Female	23	Yes	Negative	2020-02-19	Married for longer than a year	Yes	Yes	No	Yes	Not sure	No	Yes	No	No	No	No	No	No	No	No	No	No	Yes	No	No	Not at all	Negative										91470014	c1dfbd17-62f4-4963-b200-08f36423b892	2021-04-07T12:12:35		[]	submitted_via_web
882	Mash West	Zvimba	Banket Hospital	Antenatal	2021-04-07	Female	16	Yes	Negative	2020-11-18	Married to new partner in the last year	No	0	0	0	Not sure	No	Yes	No	No	No	Yes	No	No	No	No	No	No	Yes	No	Yes	Mild	Negative										91470017	ae07b1b7-f802-445e-b9d1-71862e97fca3	2021-04-07T12:12:37		[]	submitted_via_web
883	Mash West	Zvimba	Banket Hospital	Antenatal	2021-04-07	Female	41	Yes	Negative	2021-02-17	Married for longer than a year	Yes	Yes	Yes	Yes	Very faithful	No	No	No	No	No	No	No	No	Yes	No	No	No	No	No	No	Mild	Negative										91470021	0b983022-2d57-4d23-ab02-5848d040970b	2021-04-07T12:12:38		[]	submitted_via_web
885	Mash West	Zvimba	Banket Hospital	Antenatal	2021-04-07	Female	21	No	0	0	Married for longer than a year	Yes	No	Yes	Yes	Very faithful	No	Yes	No	No	No	No	Yes	No	No	No	No	No	No	No	No	Not at all	Negative										91470027	d33e2dff-8926-40a6-8e9a-0d790949a9d0	2021-04-07T12:12:41		[]	submitted_via_web
886	Mash West	Zvimba	Banket Hospital	Antenatal	2021-04-07	Male	21	Yes	Negative	2015-03-18	Married for longer than a year	Yes	No	Yes	No	Very faithful	No	No	No	Yes	No	No	No	Yes	No	No	No	No	No	Yes	No	Not at all	Negative										91470030	d525ad69-976c-4d8f-98b3-a36c47973292	2021-04-07T12:12:42		[]	submitted_via_web
887	Mash West	Zvimba	Banket Hospital	Antenatal	2021-04-07	Female	39	Yes	Negative	2020-10-15	Married for longer than a year	Yes	No	Yes	Yes	Not sure	No	No	No	No	No	No	Yes	No	No	No	No	No	No	No	No	Mild	Negative										91470033	3ab643e7-cf98-4ac7-a2e8-7af985ffcb6c	2021-04-07T12:12:43		[]	submitted_via_web
888	Mash West	Zvimba	Banket Hospital	Inpatient	2021-04-07	Female	42	Yes	Negative	2021-02-18	Married for longer than a year	Yes	0	0	0	Not faithful at all	No	Yes	No	No	No	No	Yes	No	No	No	No	No	No	Yes	No	Moderate	Negative										91470037	c5db7537-5804-4e5b-99fd-9d337be43328	2021-04-07T12:12:45		[]	submitted_via_web
889	Mash West	Zvimba	Banket Hospital	Inpatient	2021-04-07	Female	20	Yes	Negative	2020-12-16	Married to new partner in the last year	Yes	No	Yes	Yes	Not sure	No	No	No	No	No	No	Yes	No	No	No	No	No	No	No	No	Mild	Negative										91470437	a7011216-958d-4d4e-800f-22253db4519f	2021-04-07T12:16:41		[]	submitted_via_web
890	Harare	Harare dist	Sally Mugabe Central Hospital	Outpatient	2021-04-01	Female	26	Yes	Negative	2019-09-01	Divorced	No	0	0	0	0	No	No	No	No	No	No	Yes	Yes	Yes	No	No	No	No	No	No	Not at all	Negative										91470730	c5769379-0686-4326-9ea4-95217a6d9fb1	2021-04-07T12:18:34		[]	submitted_via_web
891	Mash West	Zvimba	Banket Hospital	Inpatient	2021-04-07	Female	22	Yes	Negative	2020-11-18	Married to new partner in the last year	Yes	No	Yes	Yes	Not sure	No	No	No	No	No	No	Yes	No	No	No	No	No	No	No	No	Mild	Negative										91470878	55581df9-7273-405b-933b-a0ac4e5d0c16	2021-04-07T12:20:34		[]	submitted_via_web
892	Harare	Harare dist	Sally Mugabe Central Hospital	Antenatal	2021-04-01	Female	28	Yes	Negative	2021-01-01	Married for longer than a year	Yes	No	Yes	Yes	Very faithful	No	No	No	No	No	No	No	No	No	No	No	No	No	No	No	Not at all	Negative										91471268	9b6d292e-bc13-4078-a154-45e3188a5a6a	2021-04-07T12:23:10		[]	submitted_via_web
893	Mash West	Zvimba	Banket Hospital	Inpatient	2021-04-07	Female	30	Yes	Negative	2021-02-17	Married for longer than a year	Yes	Yes	Yes	Yes	Very faithful	No	No	No	No	No	No	Yes	No	No	No	No	No	No	No	No	Mild	Negative										91471455	4c5c853c-ca34-4a64-9b9b-070ee19cd443	2021-04-07T12:24:26		[]	submitted_via_web
894	Bulawayo	Bulawayo dist	Bambanani New Start	General VCT	2021-04-01	Female	38	Yes	Negative	2021-03-01	Single	Yes	Yes	Yes	Yes	0	No	Yes	Yes	Yes	No	No	Yes	Yes	No	No	No	No	No	No	No	Severe	Positive										91471694	f43f2e4d-e4a7-46b6-a046-5a0e96b6f1d7	2021-04-07T12:26:12		[]	submitted_via_web
898	Harare	Harare dist	Sally Mugabe Central Hospital	Antenatal	2021-04-01	Female	46	Yes	Negative	2021-02-01	Cohabiting but not married	Yes	No	No	No	Not faithful at all	No	No	No	Yes	No	No	Yes	No	No	No	No	Yes	No	Yes	Yes	Severe	Negative										91473747	3decb129-07e5-4418-80e6-cfa39c99e439	2021-04-07T12:38:53		[]	submitted_via_web
899	Mat North	Bubi	Inyathi District Hospital	Antenatal	2021-04-22	Female	19	Yes	Negative	2020-12-24	Married for longer than a year	Yes	No	No	No	Very faithful	No	Yes	No	No	Yes	No	Yes	No	No	No	No	No	No	No	No	Not at all	Negative										93662783	9f6f0a0f-b05d-4745-9599-d9bf7d52f6e8	2021-04-27T09:44:35		[]	submitted_via_web
901	Bulawayo	Bulawayo dist	Bambanani New Start	General VCT	2021-04-01	Male	46	Yes	Negative	2020-04-29	Married for longer than a year	Yes	No	Yes	Yes	Very faithful	No	No	No	No	No	No	No	No	No	No	No	No	No	No	No	Mild	Negative										91474329	da0b5381-235e-4e57-a1a9-bdec76cfe2d0	2021-04-07T12:43:58		[]	submitted_via_web
903	Harare	Harare dist	Sally Mugabe Central Hospital	Outpatient	2021-04-01	Male	38	Yes	Negative	2015-01-01	Married for longer than a year	Yes	Yes	Yes	Yes	Very faithful	No	No	No	No	No	Yes	Yes	Yes	No	No	No	Yes	No	No	No	Mild	Negative										91474729	67285c61-8c12-4dcb-9dc7-b786ed36ee82	2021-04-07T12:47:11		[]	submitted_via_web
904	Midlands	Gweru	Gweru ZNPFC Clinic	Antenatal	2021-03-22	Male	26	Yes	Negative	2019-03-29	Married to new partner in the last year	Yes	Yes	Yes	Yes	Very faithful	No	No	No	No	No	No	Yes	No	No	No	No	No	No	No	No	Not at all	Negative										94044545	2868a0fe-7458-4b4b-b965-cc66831d1ff7	2021-04-30T11:47:10		[]	submitted_via_web
905	Harare	Harare dist	Sally Mugabe Central Hospital	Outpatient	2021-04-01	Male	33	Yes	Negative	2020-03-01	Married for longer than a year	Yes	No	Yes	Yes	Very faithful	No	No	No	No	No	No	No	No	No	No	No	No	No	Yes	No	Not at all	Negative										91475042	49fba8bc-abcd-4c92-85ae-8683e26b8777	2021-04-07T12:50:26		[]	submitted_via_web
906	Harare	Harare dist	Sally Mugabe Central Hospital	Outpatient	2021-04-01	Male	24	Yes	Negative	2018-06-01	Single	No	0	0	0	0	No	No	No	No	No	No	Yes	Yes	No	No	No	No	No	Yes	No	Mild	Negative										91475483	0066af13-8c95-44a9-8a58-b9c8636adfef	2021-04-07T12:53:15		[]	submitted_via_web
907	Bulawayo	Bulawayo dist	Bambanani New Start	General VCT	2021-04-01	Female	31	Yes	Negative	2018-04-17	Married for longer than a year	Yes	No	Yes	Yes	Not sure	No	No	No	No	No	No	No	No	No	Yes	No	No	No	No	No	Mild	Negative										91475582	536049f8-af87-445c-9a84-cde566a10bd9	2021-04-07T12:53:50		[]	submitted_via_web
908	Harare	Harare dist	Sally Mugabe Central Hospital	Outpatient	2021-04-01	Female	50	Yes	Negative	2019-01-01	Married for longer than a year	Yes	No	Yes	Yes	Not sure	No	No	No	No	No	No	Yes	Yes	No	No	No	Yes	No	Yes	No	Mild	Negative										91475974	0bce652b-ddde-43ec-80d4-4216b3de59a5	2021-04-07T12:56:11		[]	submitted_via_web
909	Harare	Harare dist	Sally Mugabe Central Hospital	Outpatient	2021-04-01	Male	68	Yes	Negative	2016-01-01	Widowed	Yes	No	No	No	0	Yes	No	No	No	No	No	Yes	Yes	No	No	Yes	No	No	Yes	No	Mild	Negative										91476622	c2018f39-cd36-40ba-aedc-274de9b8c2ef	2021-04-07T13:00:54		[]	submitted_via_web
910	Harare	Harare dist	Sally Mugabe Central Hospital	Outpatient	2021-04-01	Female	60	Yes	Negative	2006-01-01	Widowed	No	0	0	0	0	No	No	No	No	No	No	No	Yes	No	No	No	No	No	No	No	Mild	Negative										91478367	3498b63e-f8f6-46b0-afd0-b4f0100aaef7	2021-04-07T13:15:34		[]	submitted_via_web
911	Harare	Harare dist	Sally Mugabe Central Hospital	Outpatient	2021-04-06	Female	37	Yes	Negative	2020-03-01	Single	No	0	0	0	0	No	No	No	No	No	No	Yes	Yes	No	No	No	No	No	No	Yes	Moderate	Positive										91479220	002f9b2c-3d8a-427c-8fa9-66676a3cca50	2021-04-07T13:21:23		[]	submitted_via_web
912	Harare	Harare dist	Sally Mugabe Central Hospital	Outpatient	2021-04-06	Female	33	Yes	Negative	2018-01-01	Single	No	0	0	0	0	No	No	No	No	No	No	Yes	No	No	No	No	No	No	No	No	Not at all	Negative										91479839	80ccb07c-9d7e-4ea5-82b7-636f4c520ed6	2021-04-07T13:23:50		[]	submitted_via_web
913	Bulawayo	Bulawayo dist	Bambanani New Start	General VCT	2021-04-01	Male	46	Yes	Negative	2013-01-16	Single	No	0	0	0	0	No	No	No	No	No	No	No	No	No	No	No	No	No	No	No	Not at all	Negative										91479957	aa91f5dc-863d-434e-a6db-8a6709e9c013	2021-04-07T13:24:13		[]	submitted_via_web
914	Harare	Harare dist	Sally Mugabe Central Hospital	Outpatient	2021-04-06	Male	27	Yes	Negative	2019-01-01	Single	Yes	No	Yes	Yes	0	No	No	No	No	No	No	Yes	Yes	No	No	No	No	No	No	No	Mild	Negative										91480663	cace9306-f9bf-4503-ba72-2428aa28ff1a	2021-04-07T13:28:21		[]	submitted_via_web
915	Harare	Harare dist	Sally Mugabe Central Hospital	Outpatient	2021-04-06	Male	31	Yes	Negative	2020-04-01	Married for longer than a year	Yes	Yes	Yes	Yes	Very faithful	Yes	No	No	No	No	No	Yes	Yes	No	No	No	No	No	No	No	Mild	Negative										91481117	5a03efde-8ad2-4746-b820-126be4c85b3b	2021-04-07T13:32:58		[]	submitted_via_web
916	Harare	Harare dist	Sally Mugabe Central Hospital	Outpatient	2021-04-06	Female	23	Yes	Negative	2020-06-01	Divorced	Yes	Yes	No	No	0	No	No	No	No	No	No	No	Yes	No	No	No	No	No	Yes	No	Mild	Positive										91481415	fc797ec1-0007-4ae7-9db3-c9f65db484d2	2021-04-07T13:35:35		[]	submitted_via_web
917	Bulawayo	Bulawayo dist	Bambanani New Start	General VCT	2021-04-01	Female	23	No	0	0	Single	No	0	0	0	0	No	No	No	No	No	No	Yes	No	No	No	No	No	No	No	No	Mild	Negative										91481710	51f50ff9-8169-44f4-be6c-1a9f52f48048	2021-04-07T13:37:50		[]	submitted_via_web
918	Harare	Harare dist	Sally Mugabe Central Hospital	Outpatient	2021-04-06	Female	44	Yes	Negative	2017-01-01	Divorced	No	0	0	0	0	No	No	No	No	No	No	No	No	No	No	No	No	No	No	No	Not at all	Positive										91481796	94f2b295-061d-453b-8f93-f377217aa963	2021-04-07T13:38:17		[]	submitted_via_web
919	Harare	Harare dist	Sally Mugabe Central Hospital	Outpatient	2021-04-06	Female	62	Yes	Negative	2018-01-01	Widowed	No	0	0	0	0	No	No	No	No	No	No	No	No	No	No	No	No	No	No	No	Not at all	Negative										91483244	be52feba-cf80-4ec6-bcd8-7edb9853b105	2021-04-07T13:51:03		[]	submitted_via_web
920	Harare	Harare dist	Sally Mugabe Central Hospital	Outpatient	2021-04-06	Female	32	Yes	Negative	2017-01-01	Single	Yes	No	Yes	Yes	0	No	No	No	No	No	No	No	No	No	No	No	Yes	No	No	No	Mild	Negative										91483582	c78cdfaa-9e69-462f-b5a1-84a86a07a8fb	2021-04-07T13:53:51		[]	submitted_via_web
921	Bulawayo	Bulawayo dist	Mpilo Central Hospital	Other	2021-04-13	Female	29	Yes	Negative	2019-07-01	Married for longer than a year	Yes	Yes	Yes	Yes	Not sure	Yes	No	Yes	No	No	No	No	No	Yes	No	No	No	No	No	No	Severe	Negative										92364468	ed5c949a-2b93-49d9-a804-aaa0a5813481	2021-04-15T08:43:30		[]	submitted_via_web
922	Harare	Harare dist	Sally Mugabe Central Hospital	Outpatient	2021-04-06	Female	26	Yes	Negative	2018-05-01	Married for longer than a year	Yes	Yes	No	Yes	Not sure	No	No	No	No	No	No	No	No	No	No	No	No	No	No	No	Not at all	Negative										91483844	9bd698f7-420a-4d2a-8d8d-8c963cf86dd9	2021-04-07T13:57:24		[]	submitted_via_web
923	Bulawayo	Bulawayo dist	Bambanani New Start	General VCT	2021-04-01	Male	31	Yes	Negative	2020-11-02	Single	No	0	0	0	0	No	No	No	No	No	No	No	No	No	No	No	No	No	No	No	Mild	Negative										91484671	b5f0e733-9a9b-4f43-98d2-5bae6a54e0b0	2021-04-07T14:06:06		[]	submitted_via_web
924	Harare	Harare dist	Sally Mugabe Central Hospital	Outpatient	2021-04-06	Female	31	Yes	Negative	2015-11-01	Married for longer than a year	Yes	No	No	No	Very faithful	No	No	No	No	No	No	No	No	No	No	No	No	No	No	No	Mild	Negative										91484673	aa0c62b4-bbe5-44eb-9a78-7c629b1bb047	2021-04-07T14:06:07		[]	submitted_via_web
925	Harare	Harare dist	Sally Mugabe Central Hospital	Outpatient	2021-04-06	Female	29	Yes	Negative	2020-02-01	Single	No	0	0	0	0	No	No	No	No	No	No	No	No	No	No	No	No	No	No	No	Mild	Negative										91485218	0a5fade3-f79f-4d5e-82e5-691b69f4239b	2021-04-07T14:09:38		[]	submitted_via_web
926	Manicaland	Buhera	Birchenough Bridge Hospital	Antenatal	2021-04-12	Female	20	Yes	Negative	2020-12-09	Married for longer than a year	Yes	Yes	Yes	Yes	Not sure	No	No	No	No	No	No	No	No	No	No	No	No	No	No	No	Moderate	Negative										93143385	b19e9761-5afd-4c7e-8dc9-8ae04dc6eeb0	2021-04-22T11:56:10		[]	submitted_via_web
927	Bulawayo	Bulawayo dist	Bambanani New Start	General VCT	2021-04-01	Male	31	Yes	Negative	2020-11-10	Single	No	0	0	0	0	No	No	No	No	No	No	Yes	No	No	No	No	No	No	No	No	Mild	Negative										91490019	8caeddc2-db43-44af-9085-fcd181ecaf56	2021-04-07T14:37:19		[]	submitted_via_web
928	Harare	Harare dist	Sally Mugabe Central Hospital	Antenatal	2021-04-01	Female	34	Yes	Negative	2020-12-15	Married for longer than a year	Yes	No	Yes	Yes	Very faithful	No	No	No	No	No	No	No	Yes	No	No	No	No	No	No	No	Not at all	Negative										92147371	dd2a30fd-7437-4667-aef2-14f326004abd	2021-04-13T14:25:05		[]	submitted_via_web
929	Harare	Harare dist	Sally Mugabe Central Hospital	Antenatal	2021-04-01	Female	25	Yes	Negative	2020-01-15	Married for longer than a year	Yes	No	Yes	Yes	Not sure	No	No	No	Yes	No	No	Yes	No	No	No	No	No	No	No	No	Mild	Negative										92147768	06eac0d0-c273-4bba-b2da-c35ff73863fc	2021-04-13T14:28:07		[]	submitted_via_web
930	Mat North	Tsholotsho	Tsholotsho Urban Clinic	General VCT	2021-04-06	Female	52	Yes	Negative	2021-01-19	Married for longer than a year	Yes	Yes	No	Yes	Not sure	No	No	No	No	No	No	No	No	No	No	No	No	No	No	No	Mild	Negative										91556902	07ece6e8-5539-4b21-b80c-ec34fcbe4ba2	2021-04-08T05:46:04		[]	submitted_via_web
931	Mat North	Tsholotsho	Tsholotsho Urban Clinic	Antenatal	2021-04-06	Female	20	Yes	Negative	2021-03-03	Single	No	0	0	0	0	No	No	No	No	No	No	Yes	No	No	No	No	No	No	No	No	Mild	Negative										91557094	04543687-75f8-4f00-b26a-b8ebe2983ef5	2021-04-08T05:49:49		[]	submitted_via_web
932	Mat North	Tsholotsho	Tsholotsho Urban Clinic	STI Clinic	2021-04-06	Male	29	Yes	Negative	2020-01-10	Single	No	0	0	0	0	No	No	No	No	No	No	Yes	Yes	No	No	Yes	No	No	No	No	Moderate	Negative										91557431	fc17247d-44cb-4781-8d05-c6c8845994ef	2021-04-08T05:53:52		[]	submitted_via_web
933	Mat North	Tsholotsho	Tsholotsho Urban Clinic	STI Clinic	2021-04-06	Male	23	Yes	Negative	2020-08-05	Single	No	0	0	0	0	No	No	No	No	No	No	Yes	No	No	No	No	No	No	No	No	Moderate	Negative										91557605	ca9240e2-c15f-4f74-9f24-1e528fc8929e	2021-04-08T05:57:18		[]	submitted_via_web
934	Harare	Harare dist	Zengeza Clinic	Outpatient	2021-03-02	Female	25	Yes	Negative	2020-08-01	Married for longer than a year	Yes	Yes	Yes	Yes	Very faithful	No	No	No	No	No	No	Yes	No	No	No	No	No	No	No	No	Moderate	Negative										93772831	5290a71d-ae41-45e8-9fd3-ae134347f3e0	2021-04-28T08:06:51		[]	submitted_via_web
935	Harare	Harare dist	Sally Mugabe Central Hospital	Outpatient	2021-04-06	Male	64	Yes	Negative	2020-03-01	Widowed	No	0	0	0	0	No	No	No	No	No	No	No	No	No	No	No	No	No	Yes	No	Not at all	Negative										91565256	1ff0d6f9-564e-4cbf-b3e6-6352b8184a8e	2021-04-08T07:32:08		[]	submitted_via_web
936	Harare	Harare dist	Sally Mugabe Central Hospital	Outpatient	2021-04-06	Female	47	Yes	Negative	2020-02-01	Widowed	No	0	0	0	0	No	No	No	No	No	No	No	No	No	No	No	No	No	Yes	No	Not at all	Negative										91565735	43655d5d-69fe-4d41-87ac-b3f082e4c80c	2021-04-08T07:36:36		[]	submitted_via_web
937	Harare	Harare dist	Sally Mugabe Central Hospital	Outpatient	2021-04-06	Female	34	Yes	Negative	2020-01-01	Divorced	No	0	0	0	0	No	No	No	No	No	No	No	Yes	No	No	No	No	No	No	No	Not at all	Negative										91565977	43d46a2e-9e24-4e51-9cb7-dc997894f75f	2021-04-08T07:39:14		[]	submitted_via_web
938	Mash Central	Guruve	Ruyamuro Clinic	General VCT	2021-04-07	Female	20	Yes	Negative	2020-10-01	Single	No	0	0	0	0	No	No	No	No	No	No	Yes	Yes	No	Yes	No	No	No	No	No	Moderate	Negative										91566092	c8f0705d-df73-4cd5-82cd-33fa406020a5	2021-04-08T07:40:30		[]	submitted_via_web
939	Harare	Harare dist	Sally Mugabe Central Hospital	Outpatient	2021-04-07	Male	40	Yes	Negative	2010-01-01	Married for longer than a year	Yes	No	No	No	Very faithful	No	No	No	No	No	No	No	No	No	No	No	No	No	No	No	Not at all	Negative										91566573	97e058d9-0bbe-4f56-b029-8bd010352e93	2021-04-08T07:43:57		[]	submitted_via_web
940	Harare	Harare dist	Sally Mugabe Central Hospital	Outpatient	2021-04-07	Female	26	Yes	Negative	2021-01-01	Divorced	No	0	0	0	0	No	No	No	No	No	No	No	No	No	No	No	No	No	No	No	Not at all	Negative										91567102	2aa0544e-bdb3-4228-a847-94bb63a65bad	2021-04-08T07:46:28		[]	submitted_via_web
941	Mash Central	Guruve	Ruyamuro Clinic	Outpatient	2021-04-07	Male	25	Yes	Negative	2020-04-01	Married to new partner in the last year	Yes	No	No	No	Not faithful at all	No	No	No	Yes	No	No	No	No	No	No	No	No	No	No	No	Moderate	Negative										91567418	4b0c3ec3-6144-425f-b535-70dde00851e2	2021-04-08T07:49:43		[]	submitted_via_web
942	Harare	Harare dist	Sally Mugabe Central Hospital	Outpatient	2021-04-07	Female	34	Yes	Negative	2021-02-01	Married for longer than a year	Yes	No	Yes	Yes	Very faithful	No	No	No	No	No	No	No	No	Yes	No	No	No	No	No	No	Not at all	Negative										91567460	7133811c-cb19-4b4e-bb28-647b075704b0	2021-04-08T07:50:12		[]	submitted_via_web
943	Mash Central	Guruve	Ruyamuro Clinic	General VCT	2021-04-07	Female	17	Yes	Negative	2020-07-01	Married to new partner in the last year	Yes	No	Yes	No	Not sure	No	No	No	No	No	No	No	No	No	No	No	No	No	No	No	Not at all	Negative										91568018	9aa4dec5-5c96-447b-91a7-1818f4a5c302	2021-04-08T07:56:41		[]	submitted_via_web
944	Harare	Harare dist	Sally Mugabe Central Hospital	Outpatient	2021-04-07	Male	41	Yes	Negative	2020-10-01	Married to new partner in the last year	Yes	Yes	Yes	Yes	Not sure	Yes	No	No	No	No	No	No	Yes	No	No	No	No	No	No	No	Mild	Negative										91568058	f0479bcd-ca02-4a07-9631-2ec64598a3de	2021-04-08T07:57:24		[]	submitted_via_web
945	Harare	Harare dist	Sally Mugabe Central Hospital	Outpatient	2021-04-07	Male	22	No	0	2020-10-01	Single	No	0	0	0	0	No	No	No	No	No	Yes	Yes	Yes	No	No	No	Yes	No	No	No	Mild	Negative										91569292	e88d258d-4734-4d6f-8b73-4b54cfa70fa3	2021-04-08T08:07:00		[]	submitted_via_web
946	Mash West	Zvimba	Banket Hospital	Antenatal	2021-04-12	Female	32	Yes	Negative	2021-03-17	Married for longer than a year	Yes	Yes	Yes	Yes	Not faithful at all	No	No	Yes	No	No	No	No	No	No	No	No	No	No	No	No	Mild	Negative										92225567	f2401f8a-9256-4310-9e42-ad3355079823	2021-04-14T07:48:13		[]	submitted_via_web
947	Midlands	Gweru	Gweru New Start	Other	2021-04-07	Female	31	Yes	Negative	2020-07-16	Married for longer than a year	Yes	Yes	Yes	Yes	Not sure	Yes	No	No	Yes	No	Yes	Yes	No	No	No	No	No	No	No	No	Moderate	Negative										92225425	ef332b69-8e99-476d-8eff-72ceaa3d394b	2021-04-14T07:46:15		[]	submitted_via_web
948	Manicaland	Chipinge	Chipinge New Start	Other	2021-04-29	Female	22	Yes	Negative	2019-06-01	Divorced	Yes	Yes	No	No	0	No	No	No	Yes	No	No	No	Yes	No	No	No	No	No	No	No	Severe	Negative										94316434	eb272863-9669-4046-94db-2faa5ab16baa	2021-05-03T14:10:56		[]	submitted_via_web
949	Harare	Harare dist	Sally Mugabe Central Hospital	Outpatient	2021-04-07	Male	40	Yes	Negative	2019-08-01	Married for longer than a year	Yes	No	Yes	Yes	Very faithful	No	No	No	No	No	No	Yes	No	No	No	No	No	No	No	No	Not at all	Negative										91581565	08608da5-a9e9-4f68-a991-c4ed48b71fdc	2021-04-08T09:40:35		[]	submitted_via_web
950	Harare	Harare dist	Sally Mugabe Central Hospital	Outpatient	2020-04-01	Female	34	Yes	Negative	2020-04-01	Married for longer than a year	Yes	Yes	No	Yes	Not faithful at all	No	No	No	No	No	No	No	No	No	No	No	No	No	No	No	Moderate	Negative										91581939	9efc628f-6c43-4ebc-984d-6e8238dd0b90	2021-04-08T09:44:29		[]	submitted_via_web
951	Harare	Harare dist	Sally Mugabe Central Hospital	Outpatient	2021-04-07	Male	36	Yes	Negative	2014-01-01	Married for longer than a year	Yes	No	Yes	Yes	Very faithful	No	No	No	No	No	No	Yes	Yes	No	No	No	No	No	No	No	Not at all	Positive										91584518	8c7b6f41-5279-4994-af41-ecf3078bba3c	2021-04-08T10:04:42		[]	submitted_via_web
952	Harare	Harare dist	Sally Mugabe Central Hospital	Outpatient	2021-04-07	Male	27	Yes	Negative	2019-01-01	Married for longer than a year	Yes	No	Yes	Yes	Very faithful	No	No	No	No	No	No	No	No	Yes	No	No	No	No	No	No	Not at all	Negative										91585292	9baf435a-c097-4198-a571-d4fc195d419a	2021-04-08T10:09:11		[]	submitted_via_web
953	Harare	Harare dist	Sally Mugabe Central Hospital	Outpatient	2019-02-01	Female	43	Yes	Negative	2019-02-01	Married for longer than a year	Yes	Yes	Yes	Yes	Not faithful at all	Yes	No	No	No	No	No	No	Yes	No	No	No	Yes	Yes	No	No	Mild	Negative										91585972	c9e024d5-838e-4303-8366-e97b166f7c9e	2021-04-08T10:13:35		[]	submitted_via_web
954	Harare	Harare dist	Sally Mugabe Central Hospital	Outpatient	2021-04-07	Male	27	Yes	Negative	2020-06-01	Separated	No	0	0	0	0	No	No	No	No	No	No	Yes	No	No	No	No	No	No	Yes	No	Mild	Negative										91586228	066cbff6-6896-4316-bcfb-2415449311fe	2021-04-08T10:16:28		[]	submitted_via_web
955	Harare	Harare dist	New Africa House New Start	General VCT	2021-04-07	Female	25	No	0	0	Single	No	0	0	0	0	No	No	No	Yes	No	No	Yes	Yes	No	No	No	Yes	No	No	No	Not at all	Positive										91976148	675d1059-27d7-49f8-bafd-fe9c662aed22	2021-04-12T07:03:42		[]	submitted_via_web
956	Harare	Harare dist	Sally Mugabe Central Hospital	Outpatient	2021-04-07	Male	38	Yes	Negative	2020-04-01	Married for longer than a year	Yes	No	Yes	Yes	Very faithful	No	Yes	No	No	No	Yes	No	Yes	No	No	No	No	No	No	No	Moderate	Negative										91596262	24dc999a-6ec8-4028-99f3-46fc3d02b944	2021-04-08T11:40:54		[]	submitted_via_web
957	Harare	Harare dist	Sally Mugabe Central Hospital	Outpatient	2021-04-08	Male	29	Yes	Negative	2016-02-01	Single	No	0	0	0	0	No	No	No	No	No	No	Yes	No	No	No	No	No	No	No	No	Mild	Negative										91596519	f925adae-fdae-42d0-aa7c-4842610d9aa7	2021-04-08T11:44:15		[]	submitted_via_web
958	Bulawayo	Bulawayo dist	Bambanani New Start	General VCT	2021-04-01	Female	37	Yes	Negative	2020-03-10	Divorced	Yes	Yes	Yes	Yes	0	No	Yes	Yes	No	No	No	Yes	No	No	No	No	No	No	No	No	Moderate	Negative										91596668	ce7c54ac-22bd-4a39-bcf8-67326cde0e30	2021-04-08T11:45:42		[]	submitted_via_web
959	Harare	Harare dist	Sally Mugabe Central Hospital	Outpatient	2021-04-08	Female	28	Yes	Negative	2019-03-01	Married for longer than a year	Yes	No	No	No	Not faithful at all	No	Yes	No	No	No	No	No	No	No	Yes	Yes	No	No	No	No	Moderate	Negative										91596858	62b8618a-c0e4-437d-b4c2-58b8234362d4	2021-04-08T11:47:16		[]	submitted_via_web
960	Harare	Harare dist	Sally Mugabe Central Hospital	Outpatient	2021-04-07	Female	32	Yes	Negative	2020-11-01	Married for longer than a year	Yes	Yes	No	No	Not faithful at all	No	No	No	No	No	No	No	No	No	No	No	No	No	No	No	Severe	Negative										91597385	159ebe09-2d0d-4d40-a06a-8d197a202297	2021-04-08T11:50:58		[]	submitted_via_web
961	Bulawayo	Bulawayo dist	Bambanani New Start	General VCT	2021-04-01	Male	36	Yes	Negative	2019-10-16	Married for longer than a year	Yes	No	Yes	Yes	Very faithful	No	No	No	No	No	No	Yes	No	No	No	No	No	No	No	No	Mild	Negative										91597397	409459bd-cb0a-4c2f-9a43-90d6359f0fde	2021-04-08T11:51:02		[]	submitted_via_web
962	Harare	Harare dist	Sally Mugabe Central Hospital	Outpatient	2021-04-08	Male	34	Yes	Negative	2013-06-01	Married for longer than a year	Yes	No	Yes	Yes	Very faithful	No	No	No	No	No	No	No	Yes	No	Yes	Yes	No	No	No	Yes	Mild	Negative										91599652	1ddf9cff-030f-401e-925a-8d7a69e7781f	2021-04-08T12:08:01		[]	submitted_via_web
965	Bulawayo	Bulawayo dist	Bambanani New Start	TB Clinic	2021-04-06	Female	64	Yes	Negative	2018-08-15	Married for longer than a year	Yes	Yes	Yes	Yes	Not sure	Yes	No	No	No	No	No	No	No	No	No	No	No	No	No	No	Moderate	Negative										91611187	a18c8ad3-e5e8-4b8e-a4d6-e0abb9086555	2021-04-08T13:33:04		[]	submitted_via_web
966	Mat North	Bubi	Inyathi District Hospital	Antenatal	2021-04-07	Female	25	Yes	Negative	2020-12-15	Married for longer than a year	Yes	Yes	Yes	Yes	Not sure	No	No	No	No	No	No	Yes	No	No	No	No	No	No	No	No	Mild	Negative										91611778	18026792-5daa-4006-9763-ac1ede08fd5d	2021-04-08T13:37:37		[]	submitted_via_web
967	Mat North	Bubi	Inyathi District Hospital	Antenatal	2021-04-07	Female	20	Yes	Negative	2020-12-04	Married to new partner in the last year	Yes	Yes	No	Yes	Very faithful	No	No	No	No	No	No	No	No	No	No	No	No	No	No	No	Not at all	Negative										91612458	5cb2dd30-a48e-4997-b52d-9fa7a6508545	2021-04-08T13:42:50		[]	submitted_via_web
968	Mat North	Bubi	Inyathi District Hospital	General VCT	2021-04-07	Female	31	Yes	Negative	2020-11-09	Married for longer than a year	Yes	Yes	No	Yes	Very faithful	No	Yes	No	No	No	No	No	No	No	No	No	No	No	No	No	Not at all	Negative										91612757	aed670b1-f1a2-436e-a89a-15cf8bfffc4b	2021-04-08T13:46:11		[]	submitted_via_web
969	Bulawayo	Bulawayo dist	Bambanani New Start	General VCT	2021-04-06	Male	52	Yes	Negative	2020-03-04	Married for longer than a year	Yes	No	Yes	Yes	Not sure	Yes	No	No	No	No	No	No	No	No	No	No	No	No	No	No	Moderate	Negative										91612907	6e81ef18-c3b8-4915-b42e-b965c7b518d6	2021-04-08T13:48:04		[]	submitted_via_web
970	Mat North	Bubi	Inyathi District Hospital	Antenatal	2021-04-06	Female	26	Yes	Negative	2018-06-06	Married for longer than a year	Yes	No	No	Yes	Not faithful at all	No	Yes	No	No	No	No	Yes	No	No	Yes	No	Yes	No	No	No	Severe	Negative										91613022	84268af9-10ae-461b-b473-b55bb025916e	2021-04-08T13:49:44		[]	submitted_via_web
971	Bulawayo	Bulawayo dist	Bambanani New Start	General VCT	2021-04-06	Male	22	Yes	Negative	2020-11-17	Single	No	0	0	0	0	Yes	No	No	No	No	No	Yes	No	No	No	No	No	No	No	No	Moderate	Positive										91613302	92f17b22-71af-4e4a-92ab-db789dbf4a48	2021-04-08T13:53:05		[]	submitted_via_web
972	Mat North	Bubi	Inyathi District Hospital	Antenatal	2021-04-06	Male	26	Yes	Negative	2020-12-07	Married for longer than a year	Yes	No	Yes	Yes	Not sure	No	No	No	No	No	Yes	Yes	No	No	No	No	No	No	No	No	Mild	Negative										91613333	12b7b50b-8b98-4ed6-8a8b-ff3dc1593bc3	2021-04-08T13:53:23		[]	submitted_via_web
973	Mat North	Bubi	Inyathi District Hospital	Antenatal	2021-04-06	Female	25	Yes	Negative	2020-04-16	Married for longer than a year	Yes	No	No	Yes	Very faithful	No	No	No	No	No	No	No	No	No	No	No	No	No	No	No	Not at all	Negative										91613678	df0f566c-49e6-467d-85ce-96e9f590b9ef	2021-04-08T13:55:52		[]	submitted_via_web
974	Mat North	Bubi	Inyathi District Hospital	General VCT	2021-04-05	Male	21	Yes	Negative	2020-12-10	Single	No	0	0	0	0	No	No	No	Yes	No	No	Yes	No	No	No	No	No	No	No	No	Mild	Negative										91614048	3cee97d8-87df-42a9-9d78-b822fbfcfb8e	2021-04-08T13:58:52		[]	submitted_via_web
975	Bulawayo	Bulawayo dist	Bambanani New Start	General VCT	2021-04-06	Female	43	Yes	Negative	2020-02-11	Divorced	No	0	0	0	0	No	No	No	No	No	No	No	No	No	No	No	No	No	No	No	Mild	Negative										91615056	335b513a-0085-4e92-aff2-ed2a6fcf407e	2021-04-08T14:08:31		[]	submitted_via_web
976	Mat North	Bubi	Inyathi District Hospital	General VCT	2021-04-03	Male	41	Yes	Negative	2020-10-05	Cohabiting but not married	Yes	Yes	Yes	Yes	Not sure	No	No	No	No	No	No	Yes	No	No	No	No	No	No	No	No	Mild	Negative										91616016	165ac2b5-d77b-4c71-b13e-83e5f979d28f	2021-04-08T14:15:09		[]	submitted_via_web
977	Mat North	Bubi	Inyathi District Hospital	Antenatal	2021-04-07	Female	25	Yes	Negative	2021-02-08	Single	No	0	0	0	0	No	No	No	No	No	No	No	No	No	No	No	No	No	No	No	Mild	Negative										91616457	592a9e0a-d3a6-4b81-b2ae-8c493f25d6db	2021-04-08T14:19:17		[]	submitted_via_web
978	Mat North	Bubi	Inyathi District Hospital	General VCT	2021-04-07	Female	29	Yes	Negative	2020-12-15	Married for longer than a year	Yes	Yes	No	Yes	Not faithful at all	No	No	No	No	No	No	Yes	No	No	No	No	No	No	No	No	Mild	Negative										91616751	011962e4-5b3c-4c24-beb6-73b93b954798	2021-04-08T14:21:17		[]	submitted_via_web
979	Mat North	Bubi	Inyathi District Hospital	General VCT	2021-04-07	Female	22	Yes	Negative	2020-10-21	Married for longer than a year	Yes	Yes	Yes	Yes	Very faithful	No	No	No	No	No	No	Yes	No	No	No	No	No	No	No	No	Mild	Negative										91617226	f3e9cff5-37cf-4cf3-9872-36064a503987	2021-04-08T14:24:44		[]	submitted_via_web
980	Bulawayo	Bulawayo dist	Bambanani New Start	General VCT	2021-04-06	Female	31	Yes	Negative	2020-03-04	Married for longer than a year	Yes	No	Yes	Yes	Not sure	No	No	No	No	No	No	No	No	No	No	No	No	No	No	No	Mild	Negative										91617459	42298864-8cb0-4daa-ba16-55335f4727f0	2021-04-08T14:26:46		[]	submitted_via_web
981	Bulawayo	Bulawayo dist	Bambanani New Start	General VCT	2021-04-06	Female	28	Yes	Negative	2021-01-05	Married for longer than a year	Yes	No	Yes	Yes	Very faithful	No	No	No	No	No	No	No	No	No	No	No	No	No	No	No	Not at all	Negative										91618438	db4aab14-be3f-4c6a-9121-446aeae0c3d4	2021-04-08T14:31:56		[]	submitted_via_web
982	Midlands	Gweru	Gweru New Start	Other	2021-04-07	Male	23	Yes	Negative	2019-06-12	Single	No	0	0	0	0	No	No	No	No	Yes	No	No	Yes	No	Yes	Yes	Yes	Yes	Yes	Yes	Moderate	Negative										91619126	b749945e-285f-453d-a378-48bde5e45587	2021-04-08T14:36:51		[]	submitted_via_web
983	Bulawayo	Bulawayo dist	Bambanani New Start	General VCT	2021-04-06	Female	20	Yes	Negative	2020-02-04	Single	No	0	0	0	0	No	No	No	No	No	No	No	Yes	No	No	No	No	No	No	No	Moderate	Negative										91619446	e0f12ab9-823d-4f82-bb10-136224c9436e	2021-04-08T14:39:03		[]	submitted_via_web
984	Bulawayo	Bulawayo dist	Bambanani New Start	General VCT	2021-04-06	Male	42	Yes	Negative	2019-06-04	Divorced	No	0	0	0	0	No	No	No	No	No	No	No	No	No	No	No	No	No	No	No	Mild	Negative										91624328	b9eb2a5a-4c27-4118-9d4a-d5ece4152992	2021-04-08T15:17:04		[]	submitted_via_web
985	Bulawayo	Bulawayo dist	Bambanani New Start	General VCT	2021-04-06	Female	26	Yes	Negative	2017-08-25	Divorced	No	0	0	0	0	No	No	No	No	No	No	No	No	No	No	No	No	No	No	No	Mild	Negative										91624688	93e94c86-340a-4c9b-8cff-4e1f408f7388	2021-04-08T15:20:08		[]	submitted_via_web
986	Bulawayo	Bulawayo dist	Bambanani New Start	General VCT	2021-04-06	Female	49	Yes	Negative	2020-11-30	Married for longer than a year	Yes	No	No	0	Not sure	No	No	No	No	No	No	No	No	No	No	No	No	No	No	No	Mild	Negative										91625711	b6d2a314-21e2-435b-b8d4-2452c94a7c3f	2021-04-08T15:27:17		[]	submitted_via_web
987	Bulawayo	Bulawayo dist	Bambanani New Start	General VCT	2021-04-06	Female	46	Yes	Negative	2020-06-01	Married for longer than a year	Yes	No	Yes	Yes	Not sure	No	No	No	No	No	No	No	No	No	No	No	No	No	No	No	Mild	Negative										91626787	85c1d0f1-2b31-4d24-a6d7-f1384683c4f5	2021-04-08T15:35:26		[]	submitted_via_web
988	Bulawayo	Bulawayo dist	Bambanani New Start	General VCT	2021-04-06	Male	41	Yes	Negative	2020-06-23	Married for longer than a year	Yes	No	Yes	Yes	Not sure	No	No	No	No	No	No	No	No	No	No	No	No	No	No	No	Mild	Negative										91627334	cb9033e0-6d62-482a-96cb-9196655fc60f	2021-04-08T15:39:42		[]	submitted_via_web
989	Harare	Harare dist	New Africa House New Start	General VCT	2021-04-07	Male	32	Yes	Negative	2021-01-08	Single	No	0	0	0	0	No	No	No	No	No	No	No	No	No	No	No	No	No	No	No	Mild	Positive										91690860	53ae4f52-c0cf-4d03-8986-fef17013e3f4	2021-04-09T06:33:48		[]	submitted_via_web
990	Harare	Harare dist	Seke North Clinic	Outpatient	2021-04-13	Female	37	Yes	Negative	2020-04-15	Married for longer than a year	Yes	Yes	No	Yes	Not sure	No	No	No	No	No	No	Yes	No	No	No	No	No	No	No	No	Mild	Negative										94022535	3deb3350-eb67-4d56-b220-ec1e177999e6	2021-04-30T08:13:33		[]	submitted_via_web
991	Bulawayo	Bulawayo dist	Princess Margret Rose	Other	2021-04-16	Male	41	Yes	Negative	2019-04-14	Widowed	Yes	Yes	No	Yes	0	No	Yes	No	No	No	Yes	No	No	Yes	No	No	No	No	No	No	Moderate	Negative										92577426	bdbf60f3-eb43-40d4-8d48-ed02348f02d8	2021-04-17T05:53:00		[]	submitted_via_web
992	Harare	Harare dist	New Africa House New Start	General VCT	2021-04-02	Female	28	Yes	Negative	2020-02-25	Single	No	0	0	0	0	Yes	No	No	Yes	No	No	No	Yes	No	No	No	No	No	No	No	Moderate	Negative										91810117	03c7a290-3671-42c6-8d49-4ab7ac396c76	2021-04-10T07:38:49		[]	submitted_via_web
993	Mash West	Zvimba	Banket Hospital	Antenatal	2021-04-09	Male	30	Yes	Negative	2020-11-18	Separated	Yes	No	Yes	Yes	0	No	No	No	No	No	No	No	Yes	No	No	No	No	No	No	No	Not at all	Negative										92117819	15678b10-55d2-4a1f-86b4-00787453dc3a	2021-04-13T09:51:40		[]	submitted_via_web
994	Midlands	Kwekwe	Al Davies Clinic	Antenatal	2021-04-20	Female	23	Yes	Negative	2018-06-15	Single	No	0	0	0	0	No	No	No	No	No	Yes	Yes	Yes	No	No	No	No	No	No	No	Mild	Negative										96149844	ac6cee5c-fb7f-4bb4-996f-8ede83f44baa	2021-05-19T10:05:01		[]	submitted_via_web
995	Bulawayo	Bulawayo dist	Pumula Clinic	General VCT	2021-04-23	Female	40	Yes	Negative	2020-01-15	Married for longer than a year	Yes	Yes	Yes	Yes	Not sure	No	No	No	No	No	No	Yes	Yes	No	No	No	No	No	No	No	Moderate	Negative										93276737	8c91f1c9-f443-4eba-b313-fe696b5b9f6d	2021-04-23T13:50:18		[]	submitted_via_web
996	Manicaland	Nyanga	Avilla Mission Hospital	Antenatal	2021-04-12	Female	30	Yes	Negative	2020-04-15	Married for longer than a year	Yes	Yes	No	Yes	Not sure	No	No	No	No	No	No	No	No	No	No	No	No	No	No	No	Moderate	Negative										96146198	20ba159e-f90b-4345-8151-f124118b3baf	2021-05-19T09:37:28		[]	submitted_via_web
997	Midlands	Kwekwe	Al Davies Clinic	Antenatal	2021-03-09	Female	21	Yes	Negative	2020-08-13	Married to new partner in the last year	Yes	Yes	Yes	Yes	Very faithful	No	No	No	No	No	No	No	Yes	No	Yes	No	Yes	No	No	No	Moderate	Negative										96152922	4d8cf3f1-0c36-4bf9-968a-a15f99acf21a	2021-05-19T10:25:56		[]	submitted_via_web
998	Bulawayo	Bulawayo dist	Bambanani New Start	General VCT	2021-04-08	Male	48	Yes	Negative	2020-12-23	Divorced	No	0	0	0	0	No	No	No	No	No	No	No	No	No	No	No	No	No	No	No	Not at all	Negative										91707303	5d845af2-e414-4147-97df-7f7b89690419	2021-04-09T09:46:56		[]	submitted_via_web
999	Bulawayo	Bulawayo dist	Mpilo Central Hospital	General VCT	2021-04-08	Female	24	Yes	Negative	2020-03-17	Single	Yes	Yes	No	No	0	No	No	No	No	No	No	Yes	Yes	No	No	No	No	No	Yes	No	Mild	Negative										91707183	96322538-19fb-49e1-826b-0a30cc518f61	2021-04-09T09:45:25		[]	submitted_via_web
1000	Mat North	Tsholotsho	Tsholotsho Urban Clinic	STI Clinic	2021-04-07	Female	19	Yes	Negative	2020-11-12	Single	No	0	0	0	0	No	Yes	No	No	No	No	Yes	No	No	No	No	No	No	No	No	Not at all	Negative										92097007	afb0013c-fd98-491a-802c-2d2a2bbf9673	2021-04-13T06:07:37		[]	submitted_via_web
1001	Harare	Harare dist	New Africa House New Start	General VCT	2021-04-02	Female	38	Yes	Negative	2019-10-11	Divorced	No	0	0	0	0	Yes	No	No	Yes	No	Yes	Yes	Yes	No	No	No	No	No	No	No	Severe	Negative										91810226	c2a43bf4-fd74-4d8b-a35f-e5af77e763f9	2021-04-10T07:40:49		[]	submitted_via_web
1002	Bulawayo	Bulawayo dist	Bambanani New Start	General VCT	2021-04-07	Female	55	Yes	Negative	2019-09-11	Divorced	No	0	0	0	0	No	No	No	No	No	No	Yes	No	No	No	No	No	No	No	No	Moderate	Positive										92012913	bce3f854-5b95-404e-91a3-edb9f9a2a286	2021-04-12T12:37:43		[]	submitted_via_web
1003	Bulawayo	Bulawayo dist	Bambanani New Start	General VCT	2021-04-08	Male	32	No	0	0	Separated	No	0	0	0	0	No	No	No	No	No	No	Yes	No	No	No	Yes	No	No	No	No	Moderate	Positive										92013112	42589458-3329-499f-b493-15ab79786c89	2021-04-12T12:39:37		[]	submitted_via_web
1004	Bulawayo	Bulawayo dist	Mpilo Central Hospital	Other	2021-04-09	Female	26	Yes	Negative	2020-01-12	Married to new partner in the last year	Yes	Yes	Yes	Yes	Not sure	No	No	No	No	No	No	No	No	No	No	No	No	No	Yes	No	Not at all	Negative										92013070	f9cdc854-eb2a-46c1-b4e6-47fe67b4a1e8	2021-04-12T12:39:03		[]	submitted_via_web
1005	Manicaland	Buhera	Murambinda Hospital	Outpatient	2021-04-07	Female	28	Yes	Negative	2020-12-10	Married to new partner in the last year	Yes	Yes	No	Yes	Not sure	No	No	No	No	No	No	No	Yes	No	No	No	No	No	No	No	Mild	Negative										95221972	96442b4e-4798-427f-89cd-d1da85210fb1	2021-05-11T12:35:23		[]	submitted_via_web
1006	Manicaland	Buhera	Buhera Rural Hospital	Outpatient	2021-04-16	Female	31	Yes	Negative	2020-10-01	Married for longer than a year	Yes	Yes	Yes	Yes	Not faithful at all	Yes	No	No	No	No	No	Yes	No	No	No	No	No	No	Yes	No	Severe	Negative										95221845	6a86f9ef-17d7-4e18-9540-6a37ceb4fde1	2021-05-11T12:33:56		[]	submitted_via_web
1007	Manicaland	Buhera	Murambinda Hospital	Outpatient	2021-04-07	Male	51	Yes	Negative	2019-05-15	Married for longer than a year	Yes	Yes	Yes	Yes	Not sure	No	No	No	No	No	No	Yes	Yes	Yes	No	No	No	No	No	No	Mild	Negative										95221744	de475069-82df-44d5-9488-7f125efee93c	2021-05-11T12:33:17		[]	submitted_via_web
1008	Mash Central	Guruve	Ruyamuro Clinic	Outpatient	2021-04-26	Female	39	Yes	Negative	2021-01-13	Cohabiting but not married	Yes	Yes	Yes	Yes	Not sure	No	No	No	Yes	No	No	No	Yes	No	No	Yes	No	No	No	No	Moderate	Negative										94056803	5e74b222-9090-4df7-b906-a055d64b2035	2021-04-30T13:56:44		[]	submitted_via_web
1009	Harare	Harare dist	Sally Mugabe Central Hospital	Antenatal	2020-11-15	Female	36	Yes	Negative	2011-01-15	Married for longer than a year	Yes	No	Yes	Yes	Very faithful	No	No	No	No	No	No	No	No	No	No	No	No	No	No	No	Mild	Negative										92146883	6964b35b-ae63-4227-a910-03c61ab6950f	2021-04-13T14:21:22		[]	submitted_via_web
1010	Mat North	Bubi	Inyathi District Hospital	Antenatal	2021-04-07	Female	23	Yes	Negative	2020-10-14	Married for longer than a year	Yes	Yes	No	Yes	Very faithful	No	No	No	No	No	No	Yes	No	No	No	No	No	No	No	No	Not at all	Negative										91686702	a2c3078b-36ab-4a5a-b5ff-15bc3cb3c7fc	2021-04-09T05:45:26		[]	submitted_via_web
1011	Mat North	Bubi	Inyathi District Hospital	Antenatal	2021-04-07	Female	18	Yes	Negative	2020-08-13	Separated	No	0	0	0	0	No	Yes	Yes	No	No	No	Yes	No	No	No	No	No	No	No	No	Mild	Negative										91687174	1db47e49-093c-4d78-94e7-0a287458b9be	2021-04-09T05:52:35		[]	submitted_via_web
1012	Mat North	Bubi	Inyathi District Hospital	Antenatal	2021-04-07	Female	28	Yes	Negative	2021-04-07	Married for longer than a year	Yes	No	Yes	Yes	Very faithful	No	No	No	No	No	No	Yes	No	No	No	No	No	No	No	No	Mild	Negative										91687517	1b04f4b1-e3a1-4bce-9804-2bce11ae404e	2021-04-09T05:56:53		[]	submitted_via_web
1013	Mat North	Bubi	Inyathi District Hospital	Antenatal	2021-04-07	Female	36	Yes	Negative	2021-01-05	Married to new partner in the last year	Yes	Yes	No	Yes	Very faithful	No	Yes	Yes	No	No	No	Yes	No	No	No	No	No	No	No	No	Mild	Negative										91687672	21c2f9f2-2940-4e0a-8628-ff6b208602a5	2021-04-09T05:59:21		[]	submitted_via_web
1014	Harare	Harare dist	New Africa House New Start	General VCT	2021-04-06	Female	20	Yes	Negative	2020-08-20	Single	No	0	0	0	0	No	No	No	No	No	No	Yes	No	Yes	No	No	Yes	No	No	No	Moderate	Positive										91690208	b02c229c-e8e5-47a2-8b49-25788bfd5485	2021-04-09T06:25:16		[]	submitted_via_web
1015	Harare	Harare dist	New Africa House New Start	General VCT	2021-04-08	Female	23	Yes	Negative	2020-03-15	Single	No	0	0	0	0	No	No	No	No	No	No	No	No	No	No	No	No	No	No	No	Mild	Positive										91690576	b94d0c1a-8c09-4ea9-a6aa-d3310df72abd	2021-04-09T06:28:13		[]	submitted_via_web
1016	Mat North	Bubi	Inyathi District Hospital	General VCT	2021-04-05	Male	30	Yes	Negative	2019-08-13	Married for longer than a year	Yes	Yes	Yes	Yes	Very faithful	No	No	No	No	No	No	Yes	No	No	No	No	No	No	No	No	Mild	Negative										91690634	c3a826f7-4ef4-44ba-b28b-f3a8033dcd7c	2021-04-09T06:29:31		[]	submitted_via_web
1017	Mat North	Bubi	Inyathi District Hospital	General VCT	2021-04-05	Female	24	Yes	Negative	2021-01-19	Single	No	0	0	0	0	No	No	No	No	No	No	Yes	No	No	No	No	No	No	No	No	Mild	Negative										91690867	3a1149a0-0da8-4452-95cf-5147d266a53d	2021-04-09T06:34:01		[]	submitted_via_web
1018	Bulawayo	Bulawayo dist	Mpilo Central Hospital	Other	2021-04-06	Male	32	Yes	Negative	2020-11-01	Single	No	0	0	0	0	Yes	No	No	No	No	No	No	Yes	No	No	No	No	No	No	No	Severe	Negative										91691170	b9ded666-1962-4155-8559-42fb616c3d9e	2021-04-09T06:39:21		[]	submitted_via_web
1019	Harare	Harare dist	New Africa House New Start	General VCT	2021-04-08	Female	33	Yes	Negative	2021-01-14	Married to new partner in the last year	Yes	Yes	Yes	Yes	Not faithful at all	Yes	No	No	No	No	No	Yes	No	No	No	No	No	No	No	No	Severe	Negative										91691312	a12733cf-896b-48ae-9c04-3b2f4c3ce8c5	2021-04-09T06:41:27		[]	submitted_via_web
1020	Mat North	Bubi	Inyathi District Hospital	Antenatal	2021-04-05	Male	38	Yes	Negative	2021-01-19	Married for longer than a year	No	0	0	0	Very faithful	No	No	No	No	No	No	Yes	No	No	No	No	No	No	No	No	Mild	Negative										91691457	c26d22b8-dd45-4804-92eb-d7a1f3d1654d	2021-04-09T06:43:22		[]	submitted_via_web
1021	Harare	Harare dist	New Africa House New Start	General VCT	2021-04-01	Male	26	Yes	Negative	2018-03-13	Single	No	0	0	0	0	No	No	No	Yes	No	No	Yes	No	No	Yes	No	No	No	No	No	Moderate	Negative										91691551	58ade5b8-252e-4307-86eb-2b1d5ab58b88	2021-04-09T06:44:03		[]	submitted_via_web
1022	Bulawayo	Bulawayo dist	Mpilo Central Hospital	General VCT	2021-04-06	Female	35	Yes	Negative	2020-06-04	Married for longer than a year	Yes	No	Yes	Yes	Not sure	No	No	No	No	No	No	Yes	No	No	No	No	No	No	No	No	Mild	Negative										91691759	64378466-82f1-44ef-99a6-bb72a76e1394	2021-04-09T06:46:46		[]	submitted_via_web
1023	Mat North	Bubi	Inyathi District Hospital	General VCT	2021-04-07	Male	38	Yes	Negative	2013-10-23	Separated	No	0	0	0	0	No	No	No	Yes	Yes	Yes	Yes	Yes	Yes	No	No	No	Yes	No	No	Severe	Negative										91691991	1b5b3ee6-8852-44a7-b356-6a82959b5edb	2021-04-09T06:49:19		[]	submitted_via_web
1024	Bulawayo	Bulawayo dist	Mpilo Central Hospital	General VCT	2021-04-06	Female	35	Yes	Negative	2020-06-17	Married for longer than a year	Yes	No	Yes	Yes	Not sure	No	No	No	No	No	Yes	No	No	No	No	No	No	No	No	No	Mild	Negative										91692395	96024a15-6c9f-47cc-9bc0-0f34dfc155f1	2021-04-09T06:51:37		[]	submitted_via_web
1025	Mat North	Bubi	Inyathi District Hospital	General VCT	2021-04-08	Male	20	Yes	Negative	2020-12-10	Separated	No	0	0	0	0	No	No	No	No	No	Yes	No	Yes	No	No	No	No	Yes	No	No	Mild	Negative										91692521	1ff1e269-33b9-45eb-bcd7-015838b91ff8	2021-04-09T06:53:32		[]	submitted_via_web
1026	Harare	Harare dist	New Africa House New Start	General VCT	2021-04-06	Female	32	No	0	0	Divorced	Yes	Yes	No	No	0	No	Yes	Yes	No	No	No	Yes	Yes	No	No	No	No	No	No	No	Severe	Positive										91692586	988d91e5-3f94-418c-b748-4a9dfa9f5073	2021-04-09T06:54:37		[]	submitted_via_web
1027	Harare	Harare dist	New Africa House New Start	General VCT	2021-04-02	Female	23	Yes	Negative	2020-04-03	Divorced	No	0	0	0	0	No	Yes	No	Yes	No	Yes	Yes	Yes	No	No	No	Yes	No	No	No	Severe	Positive										91692828	e57fb606-4f85-43cc-8ab9-078bddbf6e84	2021-04-09T06:57:28		[]	submitted_via_web
1028	Mat North	Bubi	Inyathi District Hospital	General VCT	2021-04-08	Female	45	Yes	Negative	2021-03-09	Married for longer than a year	Yes	Yes	Yes	Yes	Very faithful	Yes	No	No	No	No	No	No	No	No	No	No	No	No	No	No	Severe	Negative										91692851	3f6f8b5a-8e5b-48ab-8d05-54c8f202d6d7	2021-04-09T06:57:50		[]	submitted_via_web
1029	Bulawayo	Bulawayo dist	Mpilo Central Hospital	Inpatient	2021-04-06	Male	29	No	0	0	Separated	No	0	0	0	0	No	No	No	No	No	No	Yes	No	No	No	No	No	No	No	No	Mild	Positive										91693070	51569667-a9b3-41ed-8388-b04725af47c8	2021-04-09T07:00:12		[]	submitted_via_web
1030	Harare	Harare dist	New Africa House New Start	General VCT	2021-04-07	Male	35	Yes	Negative	2020-08-19	Married for longer than a year	Yes	No	Yes	Yes	Very faithful	No	No	No	No	No	No	Yes	Yes	No	No	No	No	No	No	No	Moderate	Positive										91693156	53d37aa0-6e67-4d8f-9619-2d728a92d5ae	2021-04-09T07:01:03		[]	submitted_via_web
1031	Harare	Harare dist	Sally Mugabe Central Hospital	Outpatient	2021-04-14	Male	34	Yes	Negative	2019-12-15	Married for longer than a year	Yes	No	No	No	Not sure	No	No	No	No	No	Yes	Yes	Yes	No	No	Yes	No	Yes	No	No	Moderate	Negative										92748356	c9f35b76-60e0-4575-9047-69fbeaeb9f3e	2021-04-19T09:09:19		[]	submitted_via_web
1032	Mat North	Bubi	Inyathi District Hospital	Outpatient	2021-04-08	Male	33	Yes	Negative	2015-10-14	Single	No	0	0	0	0	No	No	No	No	No	Yes	Yes	Yes	No	No	No	No	Yes	No	No	Mild	Negative										91693299	b9a85658-4c5b-47ac-bc4d-b1a5bfebad9b	2021-04-09T07:03:22		[]	submitted_via_web
1033	Bulawayo	Bulawayo dist	Mpilo Central Hospital	Inpatient	2021-04-06	Female	36	No	0	0	Cohabiting but not married	Yes	No	No	No	Not sure	No	Yes	No	No	No	No	Yes	No	No	No	No	No	No	No	No	Not at all	Negative										91693334	586bccf2-01f2-4f2e-b5c8-6a012f894deb	2021-04-09T07:03:50		[]	submitted_via_web
1034	Bulawayo	Bulawayo dist	Mpilo Central Hospital	Outpatient	2021-04-08	Female	22	Yes	Negative	2019-06-15	Cohabiting but not married	Yes	Yes	No	Yes	Not sure	No	No	No	No	No	Yes	Yes	No	No	No	No	No	No	No	No	Mild	Negative										91694769	587c48c1-32e9-4e83-951f-c6c56a57c322	2021-04-09T07:26:16		[]	submitted_via_web
1035	Bulawayo	Bulawayo dist	Mpilo Central Hospital	Outpatient	2021-04-08	Female	61	Yes	Negative	2020-06-16	Married for longer than a year	Yes	Yes	Yes	Yes	Very faithful	No	No	No	No	No	No	Yes	No	No	No	No	No	No	No	No	Mild	Negative										91694995	4f252c36-2d2e-49b3-b336-ae00d3ff66a0	2021-04-09T07:30:10		[]	submitted_via_web
1036	Bulawayo	Bulawayo dist	Mpilo Central Hospital	Outpatient	2021-04-07	Female	26	Yes	Negative	2020-12-17	Single	No	0	0	0	0	No	No	No	No	No	No	No	Yes	Yes	No	No	No	No	Yes	No	Mild	Negative										91695277	f1ab3e61-57d6-4387-b398-e6372c2a4160	2021-04-09T07:33:44		[]	submitted_via_web
1037	Bulawayo	Bulawayo dist	Mpilo Central Hospital	Outpatient	2021-04-07	Female	38	Yes	Negative	2020-12-16	Married for longer than a year	No	0	0	0	Not sure	No	No	No	No	No	No	Yes	No	No	No	No	No	No	No	No	Mild	Negative										91695588	210ec0ba-b0fc-4ac4-87a7-6978ff9e5a4f	2021-04-09T07:38:16		[]	submitted_via_web
1038	Bulawayo	Bulawayo dist	Mpilo Central Hospital	Outpatient	2021-04-07	Female	38	Yes	Negative	2020-12-23	Married for longer than a year	Yes	Yes	No	No	Not sure	No	No	No	No	No	No	Yes	No	No	No	No	No	No	Yes	No	Mild	Negative										91695809	87c5b740-6df1-4fb4-bed9-c0e59ea78ff4	2021-04-09T07:40:42		[]	submitted_via_web
1039	Bulawayo	Bulawayo dist	Mpilo Central Hospital	Outpatient	2021-04-07	Female	27	Yes	Negative	2021-01-15	Married for longer than a year	Yes	Yes	No	Yes	Not sure	No	No	Yes	No	No	No	Yes	No	No	No	No	No	No	Yes	No	Moderate	Negative										91696204	49cd0e6b-7f61-4ab9-8eab-682986653d58	2021-04-09T07:44:29		[]	submitted_via_web
1040	Bulawayo	Bulawayo dist	Mpilo Central Hospital	Outpatient	2021-04-06	Male	46	Yes	Negative	2009-06-17	Married for longer than a year	No	0	0	0	Very faithful	No	No	No	No	No	No	No	Yes	No	No	No	No	No	No	No	Moderate	Negative										91696501	42ca71d4-a3ce-48dd-84dd-b335033f1be8	2021-04-09T07:46:56		[]	submitted_via_web
1041	Bulawayo	Bulawayo dist	Mpilo Central Hospital	Outpatient	2021-04-06	Female	39	Yes	Negative	2020-06-17	Single	No	0	0	0	0	No	No	No	No	No	No	Yes	Yes	No	No	No	No	No	No	No	Mild	Negative										91696655	d9614f52-8a04-44bf-a2e3-25738cb94727	2021-04-09T07:49:12		[]	submitted_via_web
1042	Bulawayo	Bulawayo dist	Mpilo Central Hospital	Outpatient	2021-04-06	Female	44	Yes	Negative	2020-05-13	Married for longer than a year	No	0	0	0	Not sure	No	No	No	No	No	No	Yes	No	No	Yes	Yes	No	No	No	No	Mild	Negative										91696826	a1de8b1d-bb14-40db-bdc2-1605a60c5bc4	2021-04-09T07:51:44		[]	submitted_via_web
1043	Bulawayo	Bulawayo dist	Mpilo Central Hospital	Outpatient	2021-04-06	Female	40	No	0	2021-03-16	Married to new partner in the last year	No	0	0	0	Not faithful at all	No	No	No	No	No	No	Yes	No	Yes	No	No	Yes	No	Yes	No	Severe	Negative										91697216	97871771-a697-44e7-a291-2060602646b9	2021-04-09T07:54:36		[]	submitted_via_web
1044	Mat North	Tsholotsho	Tsholotsho Urban Clinic	STI Clinic	2021-04-23	Male	38	Yes	Negative	2020-09-09	Married for longer than a year	Yes	No	No	Yes	Not sure	Yes	No	No	No	No	Yes	Yes	Yes	No	No	Yes	No	Yes	No	No	Mild	Negative										93525030	829c2743-e7d5-47a6-aec2-9dbc49a2a0c8	2021-04-26T07:34:20		[]	submitted_via_web
1045	Bulawayo	Bulawayo dist	Mpilo Central Hospital	Outpatient	2021-04-06	Male	29	Yes	Negative	2020-11-11	Single	No	0	0	0	0	No	No	No	No	No	Yes	Yes	Yes	No	Yes	Yes	No	No	Yes	No	Severe	Negative										91697481	331a36dd-fc83-4249-af1c-a6c883f0625e	2021-04-09T07:57:29		[]	submitted_via_web
1046	Bulawayo	Bulawayo dist	Mpilo Central Hospital	Outpatient	2021-04-06	Male	76	No	0	0	Married for longer than a year	Yes	No	Yes	No	Very faithful	No	No	No	No	No	Yes	Yes	Yes	No	Yes	Yes	No	No	No	No	Mild	Negative										91697757	2c8bb6aa-d286-4c51-b5ae-425cbe26dd6f	2021-04-09T08:00:11		[]	submitted_via_web
1047	Bulawayo	Bulawayo dist	Mpilo Central Hospital	Outpatient	2021-04-06	Female	62	Yes	Negative	2015-10-22	Divorced	No	0	0	0	0	No	No	No	No	No	No	No	No	No	Yes	Yes	No	No	Yes	Yes	Not at all	Negative										91697958	013ecfc9-0b2d-40fd-ac01-797a60b80716	2021-04-09T08:03:53		[]	submitted_via_web
1048	Bulawayo	Bulawayo dist	Mpilo Central Hospital	Other	2021-04-08	Female	19	Yes	Negative	2019-06-19	Single	No	0	0	0	0	No	No	Yes	No	No	No	Yes	No	No	No	No	No	No	No	No	Moderate	Negative										91698141	eee02991-3375-4a77-b65e-c037e90b1f40	2021-04-09T08:06:12		[]	submitted_via_web
1049	Bulawayo	Bulawayo dist	Mpilo Central Hospital	Antenatal	2021-04-09	Female	28	Yes	Negative	2020-11-18	Married for longer than a year	Yes	Yes	Yes	Yes	Not sure	No	No	No	No	No	No	Yes	No	No	No	No	No	No	No	No	Mild	Negative										92004082	f4a58098-7025-43f2-bf8c-e0b7f4128441	2021-04-12T11:30:38		[]	submitted_via_web
1056	Bulawayo	Bulawayo dist	Mpilo Central Hospital	Other	2021-04-08	Female	19	No	0	0	Single	No	0	0	0	0	No	Yes	Yes	No	No	No	Yes	No	No	No	No	No	No	No	No	Severe	Negative										91701021	4c75c443-1cb5-4d25-91ea-588008750613	2021-04-09T08:37:26		[]	submitted_via_web
1057	Bulawayo	Bulawayo dist	Mpilo Central Hospital	Other	2021-04-07	Female	16	No	0	0	Single	No	0	0	0	0	No	No	Yes	No	No	No	Yes	No	No	No	No	No	No	No	No	Not at all	Negative										91701263	1f611086-a1c0-4a21-af04-c53b6324a108	2021-04-09T08:40:17		[]	submitted_via_web
1058	Bulawayo	Bulawayo dist	Mpilo Central Hospital	General VCT	2021-04-06	Female	28	Yes	Negative	2021-01-08	Married for longer than a year	Yes	Yes	Yes	Yes	Not sure	No	No	No	No	No	No	No	No	No	No	No	No	No	No	No	Not at all	Negative										91701433	cfc267dd-4b98-43d4-86cd-8883501925ee	2021-04-09T08:42:18		[]	submitted_via_web
1059	Bulawayo	Bulawayo dist	Bambanani New Start	General VCT	2021-04-07	Male	32	Yes	Negative	2016-04-14	Single	No	0	0	0	0	No	No	No	No	No	No	No	No	No	No	No	No	No	No	No	Mild	Negative										91701532	7cab100e-bee5-445d-bff5-c25ee51fe859	2021-04-09T08:43:36		[]	submitted_via_web
1060	Bulawayo	Bulawayo dist	Mpilo Central Hospital	Antenatal	2021-04-08	Male	34	Yes	Negative	2021-01-06	Married for longer than a year	Yes	No	Yes	Yes	Very faithful	No	No	No	No	No	No	No	No	No	No	No	No	No	No	No	Not at all	Negative										91701695	9808905e-fe80-4076-8f17-cde2ce7c7eca	2021-04-09T08:45:06		[]	submitted_via_web
1065	Bulawayo	Bulawayo dist	Bambanani New Start	General VCT	2021-04-07	Female	31	Yes	Negative	2021-02-05	Single	No	0	0	0	0	No	No	No	No	No	No	No	No	No	No	No	No	No	No	No	Mild	Negative										91702050	65e8df90-4943-4b41-843d-64b984dc492a	2021-04-09T08:48:57		[]	submitted_via_web
1066	Bulawayo	Bulawayo dist	Mpilo Central Hospital	Antenatal	2021-04-08	Female	32	Yes	Negative	2021-01-06	Married for longer than a year	Yes	No	Yes	Yes	Not sure	No	No	No	No	No	No	No	No	No	No	No	No	No	No	No	Moderate	Negative										91702063	22dedb5f-9a5f-43d2-8853-7a397827f594	2021-04-09T08:49:08		[]	submitted_via_web
1067	Bulawayo	Bulawayo dist	Mpilo Central Hospital	Antenatal	2021-04-08	Female	28	Yes	Negative	2020-11-12	Cohabiting but not married	Yes	No	Yes	Yes	Very faithful	No	No	No	No	No	No	Yes	No	No	No	No	No	No	No	No	Mild	Negative										91702247	6342d7f9-74dc-4f49-8059-d86df741f084	2021-04-09T08:50:54		[]	submitted_via_web
1068	Bulawayo	Bulawayo dist	Bambanani New Start	General VCT	2021-04-07	Female	27	Yes	Negative	2016-06-06	Single	No	0	0	0	0	No	No	No	No	No	No	No	No	No	No	No	No	No	No	No	Not at all	Negative										91702387	a2d844fe-f309-4eed-bd4a-00ffc2d01d79	2021-04-09T08:52:56		[]	submitted_via_web
1069	Bulawayo	Bulawayo dist	Bambanani New Start	General VCT	2021-04-07	Male	28	No	0	0	Single	No	0	0	0	0	No	No	No	No	No	No	No	No	No	No	No	No	No	No	No	Not at all	Negative										91702519	ff0558c5-e4ee-4e90-aa4f-d6355eeb2ca4	2021-04-09T08:54:53		[]	submitted_via_web
1070	Bulawayo	Bulawayo dist	Bambanani New Start	General VCT	2018-02-13	Female	49	No	0	0	Married for longer than a year	Yes	No	Yes	Yes	Not sure	Yes	No	No	No	No	No	Yes	No	No	No	No	No	No	No	No	Severe	Negative										91702521	55e43136-cc7f-4a26-aee0-8c038e6789c0	2021-04-09T08:54:55		[]	submitted_via_web
1071	Mash West	Zvimba	Banket Hospital	Antenatal	2021-04-12	Female	38	Yes	Negative	2020-10-21	Married for longer than a year	Yes	No	Yes	Yes	Not faithful at all	No	No	No	No	No	No	No	No	Yes	No	No	No	No	No	No	Mild	Negative										92224993	4a54164d-e89b-4230-82a0-4aa41505cb46	2021-04-14T07:41:17		[]	submitted_via_web
1072	Bulawayo	Bulawayo dist	Bambanani New Start	General VCT	2021-05-03	Female	17	Yes	Negative	2020-12-24	Single	No	0	0	0	0	No	No	No	No	No	No	No	No	No	No	No	No	No	No	No	Not at all	Negative										94680619	43e7e6ad-b9cc-4eed-9f15-ac30ea3873d6	2021-05-06T14:07:20		[]	submitted_via_web
1073	Bulawayo	Bulawayo dist	Mpilo Central Hospital	Antenatal	2021-04-08	Female	30	Yes	Negative	2021-01-25	Married for longer than a year	Yes	No	Yes	No	Not sure	No	No	No	No	No	No	No	No	No	No	No	No	Yes	No	No	Moderate	Negative										91702879	ff899edf-cf8d-4178-bd97-a6662beb2fbf	2021-04-09T08:59:43		[]	submitted_via_web
1074	Bulawayo	Bulawayo dist	Bambanani New Start	General VCT	2021-04-07	Female	25	Yes	Negative	2018-06-13	Cohabiting but not married	Yes	0	Yes	Yes	Very faithful	No	No	No	No	No	No	No	No	No	No	No	No	No	No	No	Mild	Negative										91702976	4c2368e6-ad0a-4eff-ad21-773b5d06c5bf	2021-04-09T09:00:18		[]	submitted_via_web
1075	Bulawayo	Bulawayo dist	Mpilo Central Hospital	Antenatal	2021-04-08	Female	36	Yes	Negative	2020-11-18	Married for longer than a year	Yes	No	Yes	Yes	Very faithful	No	No	No	No	No	No	Yes	No	No	No	No	No	No	No	No	Not at all	Negative										91703246	95089f6c-e381-46bb-98ad-1aaa9454b421	2021-04-09T09:01:35		[]	submitted_via_web
1076	Bulawayo	Bulawayo dist	Mpilo Central Hospital	Antenatal	2021-04-08	Male	35	Yes	Negative	2020-11-16	Married for longer than a year	Yes	No	Yes	Yes	Very faithful	No	No	No	No	No	No	Yes	No	No	No	No	No	No	No	No	Not at all	Negative										91703627	3e7262a6-c8b5-440b-811b-064e8219f83e	2021-04-09T09:04:09		[]	submitted_via_web
1082	Bulawayo	Bulawayo dist	Mpilo Central Hospital	Antenatal	2021-04-08	Female	23	Yes	Negative	2020-11-12	Married for longer than a year	Yes	Yes	No	Yes	Not sure	No	Yes	No	No	No	No	Yes	No	Yes	No	No	Yes	No	No	No	Severe	Negative										91703886	db417bb2-7374-42cb-9dd8-c277f2b2909b	2021-04-09T09:06:31		[]	submitted_via_web
1083	Bulawayo	Bulawayo dist	Mpilo Central Hospital	General VCT	2021-04-06	Male	55	Yes	Negative	2021-01-04	Married for longer than a year	Yes	No	Yes	Yes	Very faithful	No	No	No	No	No	No	No	No	No	No	No	No	No	No	No	Not at all	Negative										91704270	2b1a853e-090e-4b5f-9b06-68e69e5ccfa9	2021-04-09T09:10:50		[]	submitted_via_web
1084	Harare	Harare dist	Sally Mugabe Central Hospital	Outpatient	2021-04-14	Male	26	Yes	Negative	2015-06-15	Single	No	0	0	0	0	No	No	No	No	No	No	Yes	Yes	No	No	No	No	No	No	No	Mild	Negative										92748177	d6c750fb-4438-44b9-ae88-7b8f071fed37	2021-04-19T09:07:04		[]	submitted_via_web
1085	Bulawayo	Bulawayo dist	Bambanani New Start	General VCT	2021-04-07	Female	43	Yes	Negative	2020-11-11	Married for longer than a year	Yes	Yes	0	Yes	Not faithful at all	Yes	Yes	No	No	No	No	Yes	No	No	No	No	No	No	No	No	Mild	Negative										91706763	dec921c5-a3ba-4d30-86ce-ab435b63bce6	2021-04-09T09:40:44		[]	submitted_via_web
1086	Bulawayo	Bulawayo dist	Bambanani New Start	General VCT	2020-05-13	Female	35	No	0	0	Single	No	0	0	0	0	No	No	No	No	No	No	No	No	No	No	No	No	No	No	No	Mild	Negative										91707122	fd8bc697-e047-48d2-af5f-94ba9ff11b73	2021-04-09T09:44:27		[]	submitted_via_web
1087	Bulawayo	Bulawayo dist	Mpilo Central Hospital	Outpatient	2021-04-07	Female	39	Yes	Negative	2021-03-17	Divorced	No	0	0	0	0	No	No	No	No	No	No	No	No	No	No	No	No	No	No	No	Not at all	Negative										91707675	8e75fd37-81cb-4275-b3b7-9c35d2241937	2021-04-09T09:49:47		[]	submitted_via_web
1088	Bulawayo	Bulawayo dist	Bambanani New Start	General VCT	2021-04-08	Female	27	Yes	Negative	2021-02-10	Separated	No	0	0	0	0	No	Yes	Yes	No	No	No	Yes	No	No	No	No	No	No	No	No	Severe	Negative										91707896	d82593e5-c085-43e3-968c-d900b60e596e	2021-04-09T09:51:01		[]	submitted_via_web
1089	Bulawayo	Bulawayo dist	Bambanani New Start	General VCT	2021-04-08	Female	40	Yes	Negative	2015-06-17	Separated	No	0	0	0	0	No	No	No	No	No	No	No	No	No	No	No	No	No	No	No	Not at all	Negative										91708353	502012ff-c8d1-41c8-a6bd-e92e820fd8ec	2021-04-09T09:54:15		[]	submitted_via_web
1090	Bulawayo	Bulawayo dist	Mpilo Central Hospital	General VCT	2021-04-06	Female	56	Yes	Negative	2013-06-12	Married for longer than a year	Yes	Yes	Yes	Yes	Very faithful	No	No	No	No	No	No	Yes	No	No	Yes	Yes	No	No	No	No	Moderate	Negative										91708474	5ba9fb14-59b1-4215-b4f4-b01d47666a64	2021-04-09T09:55:17		[]	submitted_via_web
1091	Bulawayo	Bulawayo dist	Mpilo Central Hospital	Other	2021-04-06	Male	54	Yes	Negative	2015-06-17	Married for longer than a year	Yes	Yes	No	No	Very faithful	No	No	No	No	No	No	Yes	No	Yes	Yes	Yes	No	No	Yes	No	Moderate	Negative										91708742	4293645b-d520-4f2c-a8c2-3e6e28281e21	2021-04-09T09:57:42		[]	submitted_via_web
1093	Bulawayo	Bulawayo dist	Bambanani New Start	General VCT	2021-04-08	Female	17	No	0	0	Single	No	0	0	0	0	No	No	No	No	No	No	No	No	No	No	No	No	No	No	No	Mild	Negative										91709055	c8eac52c-a34b-489e-be92-3e9a8b7a3600	2021-04-09T10:02:12		[]	submitted_via_web
1094	Bulawayo	Bulawayo dist	Mpilo Central Hospital	General VCT	2021-04-06	Female	33	Yes	Negative	2020-01-21	Divorced	No	0	0	0	0	No	No	No	No	No	No	No	No	No	No	No	No	No	Yes	Yes	Not at all	Negative										91709981	9a20d84c-12cc-4c01-a711-364a1bd4ee3d	2021-04-09T10:12:29		[]	submitted_via_web
1095	Bulawayo	Bulawayo dist	Mpilo Central Hospital	General VCT	2021-04-01	Male	37	Yes	Negative	2020-09-15	Married for longer than a year	Yes	No	Yes	Yes	Not sure	No	No	No	Yes	No	No	No	Yes	No	No	No	No	No	No	No	Not at all	Negative										91710213	af6dcd0c-a0e7-4898-89bc-6b6f8eb0d9c7	2021-04-09T10:14:57		[]	submitted_via_web
1096	Bulawayo	Bulawayo dist	Mpilo Central Hospital	General VCT	2021-04-01	Female	33	Yes	Negative	2021-03-06	Single	No	0	0	0	0	No	No	No	No	No	No	Yes	No	No	No	No	No	No	No	No	Mild	Negative										91710431	02caafd9-1dc7-47f2-bf8b-9c61320d67e5	2021-04-09T10:16:54		[]	submitted_via_web
1097	Bulawayo	Bulawayo dist	Mpilo Central Hospital	Antenatal	2021-04-02	Female	32	Yes	Negative	2020-10-15	Married for longer than a year	Yes	No	Yes	Yes	Not sure	No	No	No	No	No	No	Yes	No	No	No	No	No	No	No	No	Mild	Negative										91710919	880aa87b-30c2-41f6-9014-3644bc4a3715	2021-04-09T10:21:03		[]	submitted_via_web
1099	Bulawayo	Bulawayo dist	Bambanani New Start	General VCT	2021-04-08	Male	27	Yes	Negative	2020-02-19	Married for longer than a year	No	0	0	0	Not sure	No	No	No	No	No	No	No	No	No	No	No	No	No	No	No	Severe	Negative										91711690	6a5ae2aa-3499-4d40-bdd2-dfaff85c4d87	2021-04-09T10:27:38		[]	submitted_via_web
1100	Bulawayo	Bulawayo dist	Mpilo Central Hospital	Antenatal	2021-04-06	Female	24	Yes	Negative	2020-10-30	Married for longer than a year	Yes	No	No	Yes	Very faithful	No	No	No	No	No	No	No	No	No	No	Yes	No	Yes	No	No	Mild	Negative										91711875	f9a5a566-1950-4d4e-963b-73e86cfb09d6	2021-04-09T10:28:26		[]	submitted_via_web
1101	Bulawayo	Bulawayo dist	Bambanani New Start	General VCT	2021-04-07	Female	22	Yes	Negative	2020-04-15	Single	No	0	0	0	0	No	No	No	No	No	No	Yes	No	No	No	No	No	No	No	No	Mild	Negative										91712366	00964a10-cece-4ad3-9ef7-50ec917bddbc	2021-04-09T10:31:10		[]	submitted_via_web
1102	Mash West	Zvimba	Banket Hospital	General VCT	2021-04-09	Male	20	Yes	Negative	2020-11-18	Single	No	0	0	0	0	No	No	No	Yes	No	Yes	Yes	No	No	No	No	No	No	No	No	Mild	Negative										92118132	dcf1c2d0-e550-4e50-8fcd-e56f04bbb73d	2021-04-13T09:55:19		[]	submitted_via_web
1103	Bulawayo	Bulawayo dist	Mpilo Central Hospital	Antenatal	2021-04-06	Female	22	Yes	Negative	2020-12-22	Married to new partner in the last year	Yes	Yes	Yes	Yes	Not sure	No	No	No	No	No	No	Yes	No	No	Yes	No	Yes	No	No	No	Not at all	Negative										91712460	ddb51c57-4dd8-4c10-86a2-d1a4da1b2854	2021-04-09T10:31:56		[]	submitted_via_web
1104	Bulawayo	Bulawayo dist	Mpilo Central Hospital	Antenatal	2021-04-06	Female	26	Yes	Negative	2021-01-21	Married for longer than a year	Yes	Yes	Yes	Yes	Not sure	No	No	No	No	No	No	No	No	No	No	No	No	No	No	No	Not at all	Negative										91712664	8f68a43f-aabd-43be-8628-e867356cc000	2021-04-09T10:34:23		[]	submitted_via_web
1105	Bulawayo	Bulawayo dist	Mpilo Central Hospital	Antenatal	2021-04-06	Female	33	Yes	Negative	2021-01-24	Married to new partner in the last year	Yes	Yes	Yes	Yes	Not sure	No	No	No	No	No	No	Yes	No	No	Yes	No	Yes	No	No	No	Mild	Negative										91712830	9930f215-8bbf-4468-918d-91d8e920107a	2021-04-09T10:36:19		[]	submitted_via_web
1106	Bulawayo	Bulawayo dist	Mpilo Central Hospital	Antenatal	2021-04-06	Female	24	Yes	Negative	2020-11-24	Married for longer than a year	Yes	No	Yes	Yes	Not sure	No	No	No	No	No	No	No	No	No	No	No	No	No	No	No	Mild	Negative										91713494	7ccd20e0-4e54-4dc9-af60-70d401a54ddb	2021-04-09T10:42:07		[]	submitted_via_web
1107	Bulawayo	Bulawayo dist	Mpilo Central Hospital	Antenatal	2021-04-06	Female	35	Yes	Negative	2021-01-02	Married for longer than a year	Yes	Yes	Yes	Yes	Not sure	No	Yes	No	No	No	No	Yes	No	No	No	No	No	No	No	No	Mild	Negative										91713703	3027782f-34c4-49cf-b5e3-94b343d0163c	2021-04-09T10:44:49		[]	submitted_via_web
1108	Bulawayo	Bulawayo dist	Mpilo Central Hospital	Antenatal	2021-04-06	Female	25	Yes	Negative	2020-11-13	Cohabiting but not married	Yes	No	Yes	Yes	Not sure	No	No	No	No	No	No	No	No	Yes	No	No	No	No	No	No	Not at all	Negative										91713952	396a99fd-f644-4281-8b4e-588375aad25a	2021-04-09T10:47:14		[]	submitted_via_web
1109	Bulawayo	Bulawayo dist	Mpilo Central Hospital	Antenatal	2021-04-05	Female	34	Yes	Negative	2020-12-21	Married for longer than a year	Yes	Yes	No	Yes	Not sure	No	No	No	No	No	No	Yes	No	No	No	No	No	No	No	No	Not at all	Negative										91714171	72df140b-03c2-434d-8415-613c4fde6e97	2021-04-09T10:49:21		[]	submitted_via_web
1110	Bulawayo	Bulawayo dist	Bambanani New Start	General VCT	2021-04-08	Female	22	Yes	Negative	2020-08-12	Single	No	0	0	0	0	No	No	No	No	No	No	No	No	No	No	No	No	No	No	No	Mild	Negative										91714316	708633a6-d4f0-48eb-a97a-4ec28b9e2f83	2021-04-09T10:51:32		[]	submitted_via_web
1111	Bulawayo	Bulawayo dist	Mpilo Central Hospital	Antenatal	2021-04-02	Female	22	Yes	Negative	2021-02-10	Single	No	0	0	0	0	No	No	No	No	No	No	Yes	No	No	No	No	No	No	No	No	Not at all	Negative										91715420	9ca22070-9c78-4054-9495-2b2f8f83f156	2021-04-09T11:04:02		[]	submitted_via_web
1112	Bulawayo	Bulawayo dist	Mpilo Central Hospital	Antenatal	2021-04-02	Female	23	Yes	Negative	2020-12-10	Married to new partner in the last year	Yes	Yes	No	No	Very faithful	No	No	No	No	No	No	Yes	No	No	No	No	No	No	No	No	Mild	Negative										91715578	a9e7b3e0-a616-4f38-a17e-9b9679f32281	2021-04-09T11:06:14		[]	submitted_via_web
1113	Bulawayo	Bulawayo dist	Mpilo Central Hospital	Antenatal	2021-04-02	Female	24	Yes	Negative	2020-09-16	Married to new partner in the last year	No	0	0	0	Very faithful	No	No	No	No	No	No	Yes	Yes	No	No	No	No	No	No	No	Not at all	Negative										91715714	4441bfdb-6d17-4abd-ad1f-7b847cd00bba	2021-04-09T11:08:17		[]	submitted_via_web
1114	Bulawayo	Bulawayo dist	Mpilo Central Hospital	Antenatal	2021-04-06	Female	17	No	0	0	Married to new partner in the last year	Yes	No	Yes	Yes	Very faithful	No	No	No	No	No	No	Yes	No	No	No	No	Yes	No	No	No	Mild	Negative										91715892	d856f9f0-dfd0-4188-a885-3e18bc5e4a7c	2021-04-09T11:10:10		[]	submitted_via_web
1115	Bulawayo	Bulawayo dist	Mpilo Central Hospital	Antenatal	2021-04-02	Female	22	Yes	Negative	2020-09-21	Single	No	0	0	0	0	No	No	No	No	No	No	Yes	No	No	No	No	No	No	No	No	Moderate	Negative										91716014	5d1fb0e0-d07b-4249-87dc-21d1c049a0b9	2021-04-09T11:11:56		[]	submitted_via_web
1116	Bulawayo	Bulawayo dist	Mpilo Central Hospital	General VCT	2021-04-06	Male	65	Yes	Negative	2020-12-08	Cohabiting but not married	Yes	Yes	Yes	Yes	Very faithful	No	No	No	No	No	No	No	No	No	No	No	No	No	No	No	Not at all	Negative										91716355	aa4f762d-67ff-4861-9b2a-1050e4e4203a	2021-04-09T11:14:42		[]	submitted_via_web
1117	Bulawayo	Bulawayo dist	Mpilo Central Hospital	General VCT	2021-04-06	Female	43	Yes	Negative	2020-12-08	Cohabiting but not married	Yes	Yes	Yes	Yes	Very faithful	Yes	No	No	No	No	No	No	No	No	No	No	No	No	No	No	Not at all	Negative										91716588	fff0b2d5-67f0-487a-8095-a17ce5222615	2021-04-09T11:18:12		[]	submitted_via_web
1118	Bulawayo	Bulawayo dist	Mpilo Central Hospital	Other	2021-04-07	Female	39	Yes	Negative	2021-02-03	Married for longer than a year	Yes	No	Yes	Yes	Not sure	No	No	No	No	No	No	No	No	No	No	No	No	No	No	No	Not at all	Negative										91716780	a0d4377d-05e9-4a9d-971b-4daa9aaa0e5f	2021-04-09T11:20:10		[]	submitted_via_web
1119	Bulawayo	Bulawayo dist	Mpilo Central Hospital	Other	2021-04-06	Female	21	Yes	Negative	2021-03-16	Married for longer than a year	Yes	Yes	Yes	Yes	Very faithful	No	No	No	No	No	No	No	No	No	No	No	No	No	No	No	Not at all	Negative										91717096	fd32884b-9ea7-411b-94c6-08431a409812	2021-04-09T11:23:24		[]	submitted_via_web
1120	Bulawayo	Bulawayo dist	Mpilo Central Hospital	Other	2021-04-06	Female	28	Yes	Negative	2021-01-26	Married for longer than a year	Yes	Yes	No	Yes	Not sure	No	No	No	No	No	No	No	No	No	No	No	No	No	No	No	Mild	Negative										91717468	d3675050-42a9-4218-a636-e688d0f4e238	2021-04-09T11:26:39		[]	submitted_via_web
1121	Bulawayo	Bulawayo dist	Mpilo Central Hospital	Antenatal	2021-04-07	Female	40	Yes	Negative	2021-01-13	Married for longer than a year	Yes	No	Yes	Yes	Very faithful	No	No	No	No	No	No	Yes	No	No	No	No	No	No	No	No	Not at all	Negative										91717842	a3251582-840a-4a00-9012-e6327d1643dd	2021-04-09T11:29:40		[]	submitted_via_web
1122	Bulawayo	Bulawayo dist	Mpilo Central Hospital	Antenatal	2021-04-07	Female	24	Yes	Negative	2021-03-03	Married to new partner in the last year	Yes	No	Yes	Yes	Not sure	No	No	No	No	No	No	Yes	Yes	No	No	No	No	No	No	No	Moderate	Negative										91718073	22e0aca4-2442-4724-904e-94a91c593950	2021-04-09T11:31:26		[]	submitted_via_web
1123	Bulawayo	Bulawayo dist	Mpilo Central Hospital	Antenatal	2021-04-07	Female	30	Yes	Negative	2019-06-15	Married for longer than a year	Yes	Yes	Yes	Yes	Not sure	No	No	No	No	No	No	Yes	Yes	No	No	No	No	No	No	No	Moderate	Positive										91718513	400d7075-baab-48eb-8cbb-8e6923d80c31	2021-04-09T11:34:06		[]	submitted_via_web
1124	Bulawayo	Bulawayo dist	Mpilo Central Hospital	Other	2021-04-08	Female	19	Yes	Negative	2020-11-20	Married to new partner in the last year	Yes	No	Yes	Yes	Not sure	No	No	No	No	No	No	No	No	No	No	No	Yes	No	No	No	Not at all	Negative										91718742	192d4a0b-bb20-4b49-b691-444a54001efe	2021-04-09T11:35:53		[]	submitted_via_web
1125	Bulawayo	Bulawayo dist	Mpilo Central Hospital	Other	2021-04-08	Female	22	Yes	Negative	2021-01-21	Married for longer than a year	Yes	No	Yes	Yes	Not sure	No	No	No	No	No	No	No	No	No	No	No	No	No	No	No	Not at all	Negative										91718953	ba8df1c3-961e-41bb-b427-2acb455d0457	2021-04-09T11:38:14		[]	submitted_via_web
1126	Bulawayo	Bulawayo dist	Mpilo Central Hospital	Other	2021-04-08	Female	39	Yes	Negative	2020-12-28	Married for longer than a year	No	0	0	0	Not faithful at all	No	No	No	No	No	No	No	No	No	No	No	No	No	No	No	Mild	Negative										91719232	d17559d0-3cfe-4634-9414-0b2bda269e19	2021-04-09T11:41:08		[]	submitted_via_web
1127	Bulawayo	Bulawayo dist	Mpilo Central Hospital	Other	2021-04-08	Female	32	Yes	Negative	2021-01-26	Married for longer than a year	Yes	Yes	No	Yes	Not sure	No	No	No	No	No	No	No	No	Yes	No	No	No	Yes	No	No	Not at all	Negative										91719488	f3893f3b-5c26-4d65-8b11-3e8a658212d4	2021-04-09T11:43:23		[]	submitted_via_web
1128	Bulawayo	Bulawayo dist	Mpilo Central Hospital	Other	2021-04-08	Female	27	Yes	Negative	2021-01-21	Married for longer than a year	Yes	No	Yes	No	Not sure	No	No	No	No	No	No	No	No	No	No	No	No	Yes	No	Yes	Mild	Negative										91719658	8a0290b0-7deb-4101-ba4d-301b78900ac9	2021-04-09T11:45:34		[]	submitted_via_web
1129	Bulawayo	Bulawayo dist	Mpilo Central Hospital	Other	2021-04-08	Female	31	Yes	Negative	2020-12-31	Married for longer than a year	Yes	No	Yes	Yes	Not sure	No	No	No	No	No	No	No	No	No	No	No	No	No	No	No	Mild	Negative										91720044	b61f5210-c019-4721-b1f4-eeb7be4ccaa6	2021-04-09T11:48:36		[]	submitted_via_web
1130	Bulawayo	Bulawayo dist	Mpilo Central Hospital	Other	2021-04-06	Female	18	Yes	Negative	2018-06-15	Married for longer than a year	Yes	No	Yes	Yes	Very faithful	No	No	No	No	No	No	Yes	No	Yes	No	No	No	Yes	Yes	No	Not at all	Negative										91720568	2dbcdd7e-9866-4897-8cba-3d2c55cb8827	2021-04-09T11:53:25		[]	submitted_via_web
1131	Bulawayo	Bulawayo dist	Mpilo Central Hospital	Other	2021-04-06	Female	30	Yes	Negative	2019-06-13	Married for longer than a year	Yes	No	No	No	Not faithful at all	No	No	No	No	No	No	No	No	No	No	No	No	No	No	No	Severe	Positive										91720728	263ca63e-8591-4cd8-8818-bc3286e50921	2021-04-09T11:55:15		[]	submitted_via_web
1132	Bulawayo	Bulawayo dist	Mpilo Central Hospital	Other	2021-04-06	Female	36	Yes	Negative	2017-06-21	Married for longer than a year	Yes	Yes	No	Yes	Not faithful at all	No	No	No	No	No	No	Yes	No	No	No	No	No	No	No	No	Severe	Positive										91720958	e7ba6f28-b32b-47f1-a2c2-e57fb0885666	2021-04-09T11:57:24		[]	submitted_via_web
1133	Harare	Harare dist	Sally Mugabe Central Hospital	Outpatient	2021-04-08	Male	60	Yes	Negative	1995-01-15	Married for longer than a year	Yes	Yes	No	Yes	Very faithful	No	No	No	No	Yes	No	No	No	No	No	No	No	No	No	No	Moderate	Positive										91720904	20391730-a9dd-4d92-997b-089ea82c84fe	2021-04-09T11:56:44		[]	submitted_via_web
1134	Bulawayo	Bulawayo dist	Mpilo Central Hospital	Other	2021-04-06	Female	26	Yes	Negative	2018-06-13	Married for longer than a year	Yes	Yes	No	Yes	Not sure	No	Yes	No	No	No	No	Yes	No	Yes	No	No	Yes	No	Yes	No	Mild	Negative										91721329	5750b8b5-be8e-436d-a661-0b9a7894e531	2021-04-09T11:59:18		[]	submitted_via_web
1135	Harare	Harare dist	Sally Mugabe Central Hospital	Outpatient	2021-04-08	Female	41	Yes	Negative	2020-01-15	Married for longer than a year	Yes	Yes	Yes	Yes	Not faithful at all	No	No	No	No	No	No	Yes	No	No	Yes	Yes	Yes	No	No	No	Severe	Negative										91721543	89db10df-e6ab-4ce9-af72-e9741f437c85	2021-04-09T12:01:09		[]	submitted_via_web
1136	Bulawayo	Bulawayo dist	Mpilo Central Hospital	Other	2021-04-06	Female	29	Yes	Negative	2021-01-25	Married for longer than a year	Yes	No	No	Yes	Not sure	No	No	No	No	No	No	Yes	No	No	No	No	No	No	No	No	Mild	Negative										91721923	ba03e6bb-e29f-4951-96db-9f9e8f4b5ff6	2021-04-09T12:04:21		[]	submitted_via_web
1137	Bulawayo	Bulawayo dist	Mpilo Central Hospital	Other	2021-04-06	Male	33	Yes	Negative	2020-12-23	Married for longer than a year	Yes	No	Yes	Yes	Very faithful	No	No	No	No	No	No	Yes	No	No	No	No	No	No	No	No	Not at all	Negative										91722299	2fd55941-84d4-40e4-b4cb-55b541513a09	2021-04-09T12:08:16		[]	submitted_via_web
1138	Harare	Harare dist	Sally Mugabe Central Hospital	Outpatient	2021-04-08	Female	32	Yes	Negative	2009-02-15	Married for longer than a year	Yes	No	No	Yes	Not sure	No	No	No	No	No	No	Yes	No	No	No	No	No	No	No	No	Moderate	Negative										91723086	090e4628-8eb7-40ab-b2e4-3b59237c36ce	2021-04-09T12:15:07		[]	submitted_via_web
1139	Bulawayo	Bulawayo dist	Mpilo Central Hospital	Other	2021-04-06	Female	27	Yes	Negative	2020-12-30	Married for longer than a year	Yes	Yes	Yes	Yes	Not sure	No	No	No	No	No	No	Yes	No	Yes	No	No	No	No	No	No	Moderate	Negative										91722740	52de29bc-ed63-465a-931d-ccf362707d30	2021-04-09T12:11:54		[]	submitted_via_web
1140	Bulawayo	Bulawayo dist	Mpilo Central Hospital	Other	2021-04-06	Female	26	No	0	0	Married for longer than a year	Yes	Yes	No	Yes	Not sure	No	No	No	No	No	No	Yes	No	No	No	No	No	No	No	No	Mild	Negative										91722908	6fc45a6a-8a6b-4c85-bf88-f37a8bf2a51a	2021-04-09T12:13:28		[]	submitted_via_web
1141	Bulawayo	Bulawayo dist	Mpilo Central Hospital	Other	2021-04-07	Female	37	Yes	Negative	2012-06-14	Married for longer than a year	Yes	Yes	Yes	Yes	Not sure	No	No	No	Yes	No	No	Yes	No	No	No	No	No	No	Yes	No	Severe	Positive										91723310	a2372781-7de3-4db3-9f79-bea17b88ed4f	2021-04-09T12:16:51		[]	submitted_via_web
1142	Bulawayo	Bulawayo dist	Mpilo Central Hospital	Other	2021-04-07	Female	18	No	0	0	Married to new partner in the last year	Yes	No	No	Yes	Very faithful	No	No	No	No	No	No	Yes	No	No	No	No	No	No	No	No	Not at all	Negative										91723612	60bc473b-ce7b-4af1-af48-fd95414f64da	2021-04-09T12:19:08		[]	submitted_via_web
1143	Harare	Harare dist	Sally Mugabe Central Hospital	Outpatient	2021-04-08	Female	30	Yes	Negative	2016-06-15	Single	No	0	0	0	0	No	No	No	No	No	No	Yes	No	No	No	No	No	No	No	No	Mild	Negative										91723669	b3eb3eff-86de-4fa6-a1cf-7da33595c131	2021-04-09T12:19:23		[]	submitted_via_web
1144	Harare	Harare dist	Sally Mugabe Central Hospital	Outpatient	2021-04-08	Female	48	Yes	Negative	2007-06-15	Widowed	No	0	0	0	0	No	No	No	No	No	No	No	No	No	No	No	No	No	Yes	No	Mild	Negative										91723859	33146517-6d7d-4aa5-a0d4-c6864ce46aba	2021-04-09T12:20:51		[]	submitted_via_web
1145	Bulawayo	Bulawayo dist	Mpilo Central Hospital	Other	2021-04-08	Male	24	Yes	Negative	2021-01-02	Single	No	0	0	0	0	No	Yes	Yes	No	No	No	Yes	No	No	No	No	No	No	No	No	Not at all	Negative										91723968	8fa259bc-8d58-4c95-b100-b9ce86954683	2021-04-09T12:22:20		[]	submitted_via_web
1151	Mash West	Zvimba	Banket Hospital	Outpatient	2021-04-07	Female	24	Yes	Negative	2021-04-07	Separated	No	0	0	0	0	No	No	No	No	No	No	No	No	No	Yes	Yes	Yes	Yes	Yes	Yes	Not at all	Negative										91724095	c305cdb0-f32b-4151-8cb8-0c02be4da550	2021-04-09T12:22:58		[]	submitted_via_web
1161	Mash West	Zvimba	Banket Hospital	Outpatient	2021-04-07	Male	58	Yes	Negative	2020-06-16	Widowed	No	0	0	0	0	No	No	No	No	No	No	No	No	Yes	Yes	No	No	Yes	No	No	Not at all	Negative										91724119	3ebf1ecc-61eb-43aa-af5a-af98c040654c	2021-04-09T12:23:06		[]	submitted_via_web
1162	Mash West	Zvimba	Banket Hospital	Inpatient	2021-04-07	Female	18	Yes	Negative	2021-04-07	Married to new partner in the last year	Yes	Yes	Yes	Yes	Very faithful	No	No	No	No	No	No	No	No	Yes	No	No	Yes	No	No	No	Mild	Negative										91724122	8100fdf4-df42-4328-931e-fa31c14db4c2	2021-04-09T12:23:06		[]	submitted_via_web
1163	Mash West	Zvimba	Banket Hospital	Inpatient	2021-04-07	Female	22	Yes	Negative	2021-03-17	Married to new partner in the last year	Yes	Yes	Yes	Yes	Not sure	No	No	No	No	No	No	No	No	Yes	Yes	No	No	No	No	No	Mild	Negative										91724126	8b7e548e-f97a-46e8-b1c6-b26fca11150c	2021-04-09T12:23:07		[]	submitted_via_web
1164	Mash West	Zvimba	Banket Hospital	Inpatient	2021-04-07	Female	68	Yes	Negative	2020-06-16	Widowed	No	0	0	0	0	No	No	No	No	No	No	No	No	Yes	No	No	No	Yes	Yes	No	Not at all	Negative										91724130	8fd2eb44-3ba4-4252-8f32-aa7f46d441f3	2021-04-09T12:23:08		[]	submitted_via_web
1165	Mash West	Zvimba	Banket Hospital	Outpatient	2021-04-07	Male	62	Yes	Negative	2020-12-17	Married for longer than a year	Yes	No	No	Yes	Very faithful	No	No	No	No	No	No	No	Yes	No	No	No	Yes	Yes	No	No	Mild	Positive										91724138	10923de0-b4c5-47da-9ad4-4db8397f92f6	2021-04-09T12:23:09		[]	submitted_via_web
1166	Mash West	Zvimba	Banket Hospital	Outpatient	2021-04-07	Female	25	Yes	Negative	2020-01-15	Single	No	0	0	0	0	No	No	No	No	No	No	Yes	No	No	No	No	No	No	No	No	Mild	Positive										91724142	86d293b7-6d64-4282-9015-04933e0aa29d	2021-04-09T12:23:09		[]	submitted_via_web
1167	Mash West	Zvimba	Banket Hospital	Outpatient	2021-04-07	Female	41	Yes	Negative	2020-02-13	Cohabiting but not married	Yes	Yes	Yes	Yes	Not sure	No	No	No	No	No	No	Yes	Yes	No	No	No	Yes	No	No	Yes	Mild	Negative										91724149	4f7ea79d-3a9f-471b-a832-3bcd042d0922	2021-04-09T12:23:10		[]	submitted_via_web
1170	Mash West	Zvimba	Banket Hospital	Outpatient	2021-04-07	Female	30	Yes	Negative	2020-06-17	Married for longer than a year	Yes	No	No	Yes	Very faithful	No	No	No	No	No	No	No	No	No	No	No	No	No	No	No	Not at all	Negative										91724167	b2f81914-0874-4eaa-9127-c32bf701cb63	2021-04-09T12:23:13		[]	submitted_via_web
1171	Mash West	Zvimba	Banket Hospital	Antenatal	2021-04-07	Female	19	Yes	Negative	2017-06-14	Married for longer than a year	Yes	No	Yes	Yes	Not sure	No	No	No	No	No	No	No	No	No	No	No	No	No	No	No	Mild	Negative										91724171	fcbc5681-949d-4953-9f9b-1f3eb3223314	2021-04-09T12:23:14		[]	submitted_via_web
1172	Mash West	Zvimba	Banket Hospital	Antenatal	2021-04-07	Female	37	Yes	Negative	2020-02-19	Married for longer than a year	Yes	No	Yes	Yes	Not sure	No	No	No	No	No	No	No	No	No	No	No	No	No	No	No	Mild	Negative										91724175	38e513ae-085e-4766-b41c-57e6671490a8	2021-04-09T12:23:14		[]	submitted_via_web
1173	Mash West	Zvimba	Banket Hospital	Antenatal	2021-04-07	Female	26	Yes	Negative	2020-09-16	Married for longer than a year	Yes	No	Yes	Yes	Very faithful	No	No	No	No	No	No	No	No	No	No	No	No	No	No	No	Mild	Negative										91724183	14eeeafc-afff-404a-9c75-f8db59c0a9f8	2021-04-09T12:23:15		[]	submitted_via_web
1174	Mash West	Zvimba	Banket Hospital	Antenatal	2021-04-07	Female	25	Yes	Negative	2020-10-15	Married for longer than a year	Yes	Yes	No	No	Not sure	No	Yes	Yes	No	Yes	No	No	No	No	No	No	No	Yes	Yes	No	Severe	Positive										91724190	bf16e199-7706-4f4d-80b4-c293f76ebfc0	2021-04-09T12:23:16		[]	submitted_via_web
1175	Mash West	Zvimba	Banket Hospital	Antenatal	2021-04-07	Female	21	Yes	Negative	2017-03-15	Married for longer than a year	Yes	Yes	Yes	Yes	Not sure	No	No	No	No	No	No	No	No	No	No	No	No	No	No	No	Mild	Negative										91724195	3c1ac138-3b62-4795-94b0-a99dc2807442	2021-04-09T12:23:17		[]	submitted_via_web
1176	Mash West	Zvimba	Banket Hospital	Antenatal	2021-04-07	Female	38	Yes	Negative	2020-03-18	Married for longer than a year	Yes	Yes	Yes	Yes	Very faithful	No	No	No	No	No	No	No	No	No	No	No	No	Yes	No	No	Not at all	Negative										91724202	66f3918b-b22d-4c90-b258-f283f5257c8e	2021-04-09T12:23:18		[]	submitted_via_web
1177	Mash West	Zvimba	Banket Hospital	Antenatal	2021-04-07	Male	39	Yes	Negative	2021-04-07	Married for longer than a year	Yes	Yes	Yes	Yes	Very faithful	Yes	Yes	No	No	No	No	No	Yes	No	No	No	No	No	No	No	Not at all	Negative										91724207	b9aaab18-f4ae-45c7-b84f-8e21b88e5eec	2021-04-09T12:23:19		[]	submitted_via_web
1178	Harare	Harare dist	Sally Mugabe Central Hospital	Outpatient	2021-04-08	Female	32	Yes	Negative	2020-06-15	Married for longer than a year	Yes	No	Yes	Yes	Not faithful at all	No	No	No	No	No	No	No	No	No	Yes	No	Yes	No	No	No	Moderate	Negative										91724211	56ac96b0-0e53-4764-bba3-5a4a9aded2e4	2021-04-09T12:23:20		[]	submitted_via_web
1179	Bulawayo	Bulawayo dist	Mpilo Central Hospital	Other	2021-04-08	Male	24	Yes	Negative	2021-01-11	Single	No	0	0	0	0	No	No	No	No	No	Yes	Yes	No	No	No	No	No	No	No	No	Mild	Negative										91724576	ec5cd007-738c-46a6-abf1-52bdff136c6d	2021-04-09T12:26:09		[]	submitted_via_web
1180	Bulawayo	Bulawayo dist	Mpilo Central Hospital	Other	2021-04-08	Female	32	Yes	Negative	2020-12-28	Married for longer than a year	Yes	Yes	Yes	Yes	Not faithful at all	No	No	No	Yes	No	Yes	Yes	Yes	No	No	No	No	No	Yes	No	Severe	Negative										91724797	fc9d21a0-26db-4795-8035-50279a932f78	2021-04-09T12:28:37		[]	submitted_via_web
1181	Bulawayo	Bulawayo dist	Mpilo Central Hospital	Other	2021-04-06	Female	41	Yes	Negative	2020-10-21	Single	No	0	0	0	0	No	No	No	No	No	No	Yes	Yes	No	No	No	Yes	No	No	No	Mild	Negative										91724981	ce9b87bc-b1d8-47c8-ab3b-109db92fde7a	2021-04-09T12:30:36		[]	submitted_via_web
1182	Bulawayo	Bulawayo dist	Mpilo Central Hospital	Other	2021-04-09	Female	23	Yes	Negative	2021-01-15	Single	No	0	0	0	0	No	No	No	No	No	Yes	Yes	No	No	No	No	No	No	No	No	Mild	Negative										91725317	a0e86a27-f871-4e26-a6cd-4027d7aaf817	2021-04-09T12:34:07		[]	submitted_via_web
1183	Harare	Harare dist	Sally Mugabe Central Hospital	Outpatient	2021-04-08	Male	65	Yes	Negative	2020-01-15	Married for longer than a year	Yes	No	Yes	Yes	Very faithful	No	No	No	No	No	No	Yes	Yes	No	Yes	No	No	No	No	No	Mild	Negative										91725594	7ec48f46-21ec-4676-8af5-d352a9deaf1b	2021-04-09T12:35:54		[]	submitted_via_web
1184	Bulawayo	Bulawayo dist	Mpilo Central Hospital	Outpatient	2021-04-09	Male	23	Yes	Negative	2021-01-13	Single	No	0	0	0	0	No	No	No	No	No	Yes	Yes	No	No	No	No	No	No	No	No	Moderate	Negative										91725613	29ff8e86-b52d-47b7-aed3-7f28a34a6aa0	2021-04-09T12:36:03		[]	submitted_via_web
1185	Harare	Harare dist	Sally Mugabe Central Hospital	Outpatient	2021-04-08	Female	27	Yes	Negative	2019-06-15	Single	No	0	0	0	0	Yes	No	No	No	No	No	No	No	No	No	No	No	No	No	No	Not at all	Negative										91725767	b9477304-4b87-49ae-8ca2-77d90cf0942a	2021-04-09T12:37:47		[]	submitted_via_web
1186	Harare	Harare dist	Sally Mugabe Central Hospital	Outpatient	2021-04-08	Male	40	Yes	Negative	2020-02-15	Married for longer than a year	Yes	Yes	Yes	Yes	Not sure	No	No	No	No	No	Yes	Yes	Yes	No	Yes	No	No	Yes	Yes	No	Severe	Negative										91726056	b0f9de59-5e2f-4e4f-86bb-822163fd58da	2021-04-09T12:40:36		[]	submitted_via_web
1187	Harare	Harare dist	Sally Mugabe Central Hospital	Outpatient	2021-04-08	Female	29	Yes	Negative	2020-01-15	Single	No	0	0	0	0	No	No	No	Yes	No	No	Yes	No	No	Yes	Yes	No	No	No	No	Severe	Negative										91726643	cc74d938-4774-40bc-89a9-aa64229f7dce	2021-04-09T12:45:45		[]	submitted_via_web
1188	Harare	Harare dist	Sally Mugabe Central Hospital	Outpatient	2021-04-08	Male	20	Yes	Negative	2020-02-15	Single	No	0	0	0	0	No	No	No	No	No	No	No	Yes	No	No	No	No	No	No	No	Mild	Negative										91727063	ea9bc6b6-1247-4791-92d2-f93a81f93d3c	2021-04-09T12:48:30		[]	submitted_via_web
1189	Harare	Harare dist	Sally Mugabe Central Hospital	Outpatient	2021-04-09	Male	27	Yes	Negative	2020-02-15	Single	No	0	0	0	0	No	No	No	No	No	No	Yes	No	No	No	No	No	No	No	Yes	Mild	Negative										91727248	633cb106-6cd8-4649-95c5-3ee2347f8d7c	2021-04-09T12:50:56		[]	submitted_via_web
1190	Harare	Harare dist	Sally Mugabe Central Hospital	Outpatient	2021-04-09	Female	22	Yes	Negative	2020-01-15	Single	No	0	0	0	0	No	No	No	No	No	No	Yes	No	No	No	No	No	No	No	No	Not at all	Negative										91727435	086a2835-6df3-4211-a714-4b1e6ecfff6d	2021-04-09T12:53:11		[]	submitted_via_web
1191	Harare	Harare dist	Sally Mugabe Central Hospital	Outpatient	2021-04-09	Male	26	Yes	Negative	2020-02-15	Single	No	0	0	0	0	No	No	No	No	No	No	Yes	Yes	No	No	No	No	No	No	No	Not at all	Negative										91727716	17faa9a9-4310-4536-9c23-1435d68e4194	2021-04-09T12:55:29		[]	submitted_via_web
1192	Bulawayo	Bulawayo dist	Bambanani New Start	General VCT	2021-04-09	Male	21	No	0	0	Single	No	0	0	0	0	No	No	No	No	No	No	Yes	Yes	No	No	No	No	No	No	No	Severe	Inconclusive										91729750	4690f58d-c1fc-4f62-9547-9999bfebd0bd	2021-04-09T13:09:57		[]	submitted_via_web
1193	Bulawayo	Bulawayo dist	Bambanani New Start	General VCT	2021-04-09	Female	19	No	0	0	Single	No	0	0	0	0	Yes	No	No	No	No	No	No	No	No	No	No	No	No	No	No	Mild	Negative										91729903	57c5084d-d33b-4210-9f24-f718a9748156	2021-04-09T13:11:26		[]	submitted_via_web
1194	Bulawayo	Bulawayo dist	Bambanani New Start	General VCT	2021-04-09	Female	25	Yes	Negative	2020-12-18	Married for longer than a year	Yes	Yes	Yes	Yes	Not sure	No	No	No	No	No	No	No	No	No	No	No	No	No	No	No	Mild	Negative										91730309	49cac76f-8de6-4061-a2b1-614901c15b30	2021-04-09T13:15:15		[]	submitted_via_web
1195	Bulawayo	Bulawayo dist	Bambanani New Start	General VCT	2021-04-09	Female	26	Yes	Negative	2019-02-14	Single	No	0	0	0	0	No	No	No	No	No	No	No	No	No	No	No	No	No	No	No	Not at all	Negative										91730655	150664dc-8c91-429d-be22-fb8534f31852	2021-04-09T13:17:33		[]	submitted_via_web
1197	Mash West	Zvimba	Banket Hospital	Outpatient	2021-04-15	Female	37	Yes	Negative	2020-02-26	Married for longer than a year	Yes	No	Yes	Yes	Very faithful	No	No	No	No	No	No	No	No	No	No	No	Yes	No	No	No	Not at all	Negative										92595487	3d90efc8-61b9-4626-b7dd-0fcc193a694c	2021-04-17T10:08:21		[]	submitted_via_web
1198	Midlands	Gweru	Gweru ZNPFC Clinic	General VCT	2021-03-01	Female	25	Yes	Negative	2020-02-01	Divorced	No	0	0	0	0	No	No	No	No	No	No	No	No	Yes	No	No	No	No	No	No	Not at all	Negative										94022580	15447363-2ecc-4c0c-93bf-0e2661220e28	2021-04-30T08:14:17		[]	submitted_via_web
1199	Bulawayo	Bulawayo dist	Princess Margret Rose	Other	2021-04-16	Male	52	Yes	Negative	2018-11-16	Separated	Yes	Yes	No	No	0	Yes	No	No	No	No	Yes	Yes	Yes	Yes	No	No	Yes	No	No	No	Moderate	Negative										92577546	ccd611c2-e408-49b0-8262-ee60cce26d88	2021-04-17T05:56:17		[]	submitted_via_web
1201	Mash West	Zvimba	Banket Hospital	Outpatient	2021-04-08	Male	41	Yes	Negative	2021-01-15	Divorced	No	0	0	0	0	No	Yes	Yes	Yes	No	Yes	Yes	Yes	No	Yes	No	No	No	Yes	Yes	Severe	Inconclusive										91735192	9c61e330-208b-4de9-923f-6cf011d14247	2021-04-09T13:53:02		[]	submitted_via_web
1202	Mash West	Zvimba	Banket Hospital	Outpatient	2021-04-08	Female	30	Yes	Negative	2020-10-15	Divorced	Yes	Yes	No	Yes	0	Yes	Yes	Yes	No	Yes	Yes	Yes	Yes	Yes	Yes	No	No	No	Yes	No	Severe	Negative										91735195	cd047a67-c0a3-46f5-ae30-642f7e06981d	2021-04-09T13:53:05		[]	submitted_via_web
1203	Mash West	Zvimba	Banket Hospital	Outpatient	2021-04-08	Male	21	Yes	Negative	2021-01-20	Single	No	0	0	0	0	No	No	No	No	No	No	No	No	No	No	No	No	No	No	Yes	Mild	Negative										91735198	7d54c910-d9f2-4131-a99b-d1455b14469b	2021-04-09T13:53:06		[]	submitted_via_web
1204	Mash West	Zvimba	Banket Hospital	Outpatient	2021-04-08	Male	19	Yes	Negative	2017-03-16	Single	Yes	No	No	Yes	0	No	No	No	No	No	No	No	Yes	No	No	No	No	No	No	No	Mild	Negative										91735200	5f07123c-cea4-47f1-857b-218d141fe397	2021-04-09T13:53:06		[]	submitted_via_web
1205	Mash West	Zvimba	Banket Hospital	Outpatient	2021-04-08	Male	25	Yes	Negative	2020-11-18	Cohabiting but not married	Yes	Yes	Yes	Yes	Not sure	No	No	No	No	No	No	No	No	No	No	No	No	No	No	No	Not at all	Positive										91735849	aefc1cd9-ad00-414f-b99f-f8c90ec82cb3	2021-04-09T13:57:55		[]	submitted_via_web
1206	Midlands	Gweru	Gweru New Start	Other	2021-04-07	Female	37	Yes	Negative	2019-05-20	Married for longer than a year	Yes	Yes	No	Yes	Not sure	No	No	No	No	No	No	No	No	No	No	No	No	No	No	No	Moderate	Negative										92255061	d0692437-8d65-4130-ba3c-c5a1dc67d549	2021-04-14T12:16:49		[]	submitted_via_web
1207	Mash Central	Guruve	Ruyamuro Clinic	General VCT	2021-04-07	Female	18	Yes	Negative	2020-11-26	Single	No	0	0	0	0	Yes	No	No	Yes	No	No	No	Yes	No	No	No	No	No	No	No	Moderate	Negative										91778473	b363aebe-d3f9-44b8-b7a5-1464bbcdf11d	2021-04-09T19:39:13		[]	submitted_via_web
1208	Harare	Harare dist	Sally Mugabe Central Hospital	Outpatient	2020-10-15	Female	47	Yes	Negative	2020-10-15	Married for longer than a year	Yes	No	Yes	Yes	Not sure	No	No	No	No	No	No	No	No	No	No	No	No	No	No	No	Mild	Negative										92747330	e7364475-c756-4b45-bbab-2d4e350157cc	2021-04-19T08:59:29		[]	submitted_via_web
1209	Bulawayo	Bulawayo dist	Princess Margret Rose	Other	2021-04-16	Female	22	Yes	Negative	2019-11-20	Married for longer than a year	Yes	No	Yes	Yes	Very faithful	No	No	No	No	No	No	No	Yes	Yes	No	No	No	No	No	Yes	Not at all	Negative										92577686	1f50ca6f-1f4e-4b0e-8eab-edc6020c7604	2021-04-17T06:00:07		[]	submitted_via_web
1210	Mash Central	Guruve	Ruyamuro Clinic	VMMC	2021-04-07	Male	26	Yes	Negative	2019-12-02	Married for longer than a year	Yes	Yes	Yes	Yes	Very faithful	No	No	No	No	No	No	No	No	No	Yes	No	Yes	No	No	No	Not at all	Negative										91771808	9a6668ae-fb77-4af1-b68c-0d009df9d1d9	2021-04-09T18:35:59		[]	submitted_via_web
1211	Mash Central	Guruve	Ruyamuro Clinic	General VCT	2021-04-07	Female	16	No	0	2020-11-19	Married to new partner in the last year	Yes	No	Yes	Yes	Not faithful at all	No	No	No	No	No	No	No	No	No	No	No	No	No	No	No	Not at all	Negative										91772240	fa06e2c3-411b-479d-a7a0-be2a0e55c9d4	2021-04-09T18:39:11		[]	submitted_via_web
1212	Mash Central	Guruve	Ruyamuro Clinic	General VCT	2021-04-07	Female	18	No	0	0	Married to new partner in the last year	Yes	No	Yes	Yes	Very faithful	No	No	No	No	No	No	No	No	No	No	No	No	No	No	No	Not at all	Negative										91772451	3b353abb-a065-489d-b18d-b4dcb79fb307	2021-04-09T18:41:30		[]	submitted_via_web
1213	Mash Central	Guruve	Ruyamuro Clinic	General VCT	2021-04-07	Female	31	Yes	Negative	2020-01-01	Married for longer than a year	Yes	No	Yes	Yes	Not faithful at all	No	No	No	No	No	No	No	No	No	Yes	No	No	No	No	No	Mild	Negative										91772765	110edb7e-596d-4a1e-85b6-a5f8b9a47be7	2021-04-09T18:44:25		[]	submitted_via_web
1214	Mash Central	Guruve	Ruyamuro Clinic	General VCT	2021-04-07	Male	37	Yes	Negative	2019-05-01	Married to new partner in the last year	Yes	Yes	Yes	Yes	Very faithful	Yes	No	No	No	No	No	No	Yes	No	No	No	No	No	No	No	Mild	Negative										91773871	ea43172d-abb7-4863-8fb9-a3bd993fc0ff	2021-04-09T18:51:38		[]	submitted_via_web
1215	Mash Central	Guruve	Ruyamuro Clinic	General VCT	2021-04-07	Female	17	Yes	Negative	2020-12-01	Married to new partner in the last year	Yes	No	Yes	Yes	Very faithful	Yes	No	No	No	No	No	No	Yes	No	No	No	No	No	No	No	Not at all	Negative										91775932	ed6d23b7-f715-443c-b4f3-75d10fe8b8e3	2021-04-09T19:10:48		[]	submitted_via_web
1216	Mash Central	Guruve	Ruyamuro Clinic	General VCT	2021-04-07	Female	28	Yes	Negative	2020-01-01	Married for longer than a year	Yes	Yes	Yes	Yes	Not faithful at all	No	No	No	No	No	No	No	No	No	No	No	No	No	No	No	Mild	Negative										91776124	c7769d82-ca41-428c-bc37-0b164622a88f	2021-04-09T19:13:13		[]	submitted_via_web
1217	Mash Central	Guruve	Ruyamuro Clinic	General VCT	2021-04-07	Female	21	Yes	Negative	2018-10-01	Married for longer than a year	Yes	Yes	No	Yes	Very faithful	No	No	No	No	No	No	No	No	No	No	No	No	No	No	No	Not at all	Negative										91776447	3400c257-3124-447a-ac40-0c43d2afc71e	2021-04-09T19:16:23		[]	submitted_via_web
1218	Mash Central	Guruve	Ruyamuro Clinic	General VCT	2021-04-07	Female	32	Yes	Negative	2020-06-03	Married for longer than a year	Yes	No	Yes	Yes	Very faithful	No	No	No	No	No	No	No	No	No	No	No	No	No	No	No	Not at all	Negative										91776811	933bb84b-ef81-4aa5-a749-5df9f8837ea2	2021-04-09T19:20:43		[]	submitted_via_web
1219	Mash Central	Guruve	Ruyamuro Clinic	General VCT	2021-04-07	Female	33	Yes	Negative	2020-11-04	Married for longer than a year	Yes	No	Yes	Yes	Not faithful at all	No	No	No	No	No	No	No	No	No	No	No	No	No	No	No	Moderate	Negative										91777000	ceef8dfc-a542-42e7-a102-b4c431561a12	2021-04-09T19:23:00		[]	submitted_via_web
1220	Mash Central	Guruve	Ruyamuro Clinic	General VCT	2021-04-07	Female	17	Yes	Negative	2020-01-01	Married to new partner in the last year	Yes	No	Yes	Yes	Very faithful	No	No	No	No	No	No	No	No	No	No	No	No	No	No	No	Not at all	Negative										91777353	0798ad69-3f2b-4532-9f3f-073a4381ee66	2021-04-09T19:25:58		[]	submitted_via_web
1221	Mash Central	Guruve	Ruyamuro Clinic	General VCT	2021-04-07	Female	19	Yes	Negative	2021-01-05	Married to new partner in the last year	No	0	0	0	Not sure	No	No	No	No	No	No	No	No	No	Yes	No	Yes	No	No	No	Mild	Negative										91777611	1efc215f-e81b-4b42-93a4-6c4e330144bd	2021-04-09T19:29:30		[]	submitted_via_web
1222	Mash Central	Guruve	Ruyamuro Clinic	Outpatient	2021-04-07	Female	24	Yes	Negative	2020-10-01	Married for longer than a year	Yes	No	Yes	Yes	Not sure	No	No	No	No	No	No	No	Yes	No	No	No	No	No	No	No	Moderate	Negative										91777878	5a1ba168-45cc-4a87-8c4e-a59c8486ec95	2021-04-09T19:32:10		[]	submitted_via_web
1223	Mash Central	Guruve	Ruyamuro Clinic	General VCT	2021-04-07	Female	24	Yes	Negative	2020-10-22	Cohabiting but not married	Yes	Yes	Yes	Yes	Not faithful at all	Yes	No	No	No	No	No	Yes	Yes	No	No	No	No	No	No	No	Severe	Negative										91778092	9c48bf1f-df5c-4b72-bb0b-5c6e93f53d6f	2021-04-09T19:34:29		[]	submitted_via_web
1224	Mash Central	Guruve	Ruyamuro Clinic	General VCT	2021-04-07	Female	23	Yes	Negative	2020-12-24	Single	No	0	0	0	0	Yes	No	No	Yes	No	No	Yes	Yes	No	Yes	No	Yes	No	No	No	Moderate	Negative										91778311	d05f01b7-bdf0-4680-9828-88dbba7ed1ec	2021-04-09T19:36:49		[]	submitted_via_web
1225	Harare	Harare dist	Sally Mugabe Central Hospital	Outpatient	2021-04-14	Male	47	Yes	Negative	2017-09-15	Married for longer than a year	Yes	Yes	Yes	Yes	Very faithful	No	No	No	No	No	No	No	Yes	No	No	No	No	No	No	No	Mild	Negative										92748020	7904e8ee-cd61-4754-9af3-5627f7d471e9	2021-04-19T09:05:09		[]	submitted_via_web
1226	Bulawayo	Bulawayo dist	Bambanani New Start	General VCT	2021-04-07	Male	18	No	0	0	Single	No	0	0	0	0	No	No	No	No	No	No	No	No	No	No	No	No	No	No	No	Not at all	Negative										92012517	eea44721-408c-4095-9290-8d91d427fee7	2021-04-12T12:34:51		[]	submitted_via_web
1227	Bulawayo	Bulawayo dist	Mpilo Central Hospital	Antenatal	2021-04-23	Female	30	Yes	Negative	2021-01-19	Married for longer than a year	Yes	Yes	No	Yes	Very faithful	No	No	No	No	No	No	Yes	Yes	No	No	Yes	No	No	Yes	No	Moderate	Negative										93531228	4933bf96-23fb-4594-9751-96d2d2dc6992	2021-04-26T08:41:19		[]	submitted_via_web
1228	Manicaland	Chipinge	Chipinge District Hospital	Outpatient	2021-03-08	Female	30	No	0	0	Married for longer than a year	Yes	No	Yes	Yes	Not sure	Yes	No	No	No	No	No	Yes	No	No	No	No	No	No	No	No	Moderate	Negative										95356387	43e45003-04e7-48ce-b0e4-9ff9d0064290	2021-05-12T11:57:57		[]	submitted_via_web
1229	Mash East	Seke	Overspill Clinic	Antenatal	2021-04-12	Female	32	No	0	0	Married for longer than a year	Yes	No	Yes	Yes	Not sure	No	No	No	No	No	No	No	No	No	No	No	No	No	No	No	Moderate	Negative										92577667	4420942a-de51-46b6-8a1e-23a672fcd9cb	2021-04-17T05:59:47		[]	submitted_via_web
1230	Harare	Harare dist	New Africa House New Start	Outpatient	2021-04-03	Male	25	Yes	Negative	2019-06-13	Single	No	0	0	0	0	No	Yes	No	Yes	No	Yes	Yes	Yes	No	No	No	No	No	No	No	Moderate	Negative										91810044	a8a3dadf-3756-4187-9c7d-811ecf0ac23c	2021-04-10T07:36:40		[]	submitted_via_web
1231	Mat North	Bubi	Inyathi District Hospital	Antenatal	2021-04-08	Female	25	Yes	Negative	2021-04-10	Married for longer than a year	Yes	No	Yes	Yes	Not sure	No	No	No	No	No	Yes	Yes	No	No	No	No	No	No	No	No	Mild	Negative										91803729	345c061d-8798-42bb-8ca3-a086b2f7248e	2021-04-10T05:36:05		[]	submitted_via_web
1232	Mat North	Bubi	Inyathi District Hospital	Antenatal	2021-04-08	Female	22	Yes	Negative	2021-02-12	Married for longer than a year	Yes	No	Yes	Yes	Very faithful	No	No	No	No	No	No	Yes	No	No	No	No	No	No	No	No	Not at all	Negative										91803976	4f696410-edd9-452d-91f1-351d0dff67bb	2021-04-10T05:39:38		[]	submitted_via_web
1233	Mat North	Bubi	Inyathi District Hospital	Antenatal	2021-04-08	Female	18	Yes	Negative	2019-08-07	Married for longer than a year	Yes	No	Yes	Yes	Not sure	No	No	No	No	No	No	Yes	No	No	No	No	No	No	No	No	Mild	Negative										91804134	e8d30e0f-d699-4abb-ab2e-69b2000a2354	2021-04-10T05:43:18		[]	submitted_via_web
1234	Mat North	Bubi	Inyathi District Hospital	Antenatal	2021-04-07	Female	25	Yes	Negative	2014-02-14	Married for longer than a year	Yes	Yes	No	No	Not faithful at all	No	Yes	No	No	No	No	Yes	No	No	No	No	No	No	No	No	Moderate	Negative										91804261	5dfe05b2-d8ba-4c2e-9f6e-43936dc5b994	2021-04-10T05:46:15		[]	submitted_via_web
1235	Mat North	Bubi	Inyathi District Hospital	Antenatal	2021-04-08	Female	19	Yes	Negative	2020-10-13	Married for longer than a year	Yes	No	Yes	Yes	Not faithful at all	No	No	No	No	No	No	Yes	Yes	Yes	No	No	No	No	No	No	Mild	Negative										91804405	ef565620-4811-49df-80cc-8b78c2f53387	2021-04-10T05:50:58		[]	submitted_via_web
1236	Mat North	Bubi	Inyathi District Hospital	Antenatal	2021-04-07	Female	23	Yes	Negative	2021-01-11	Married to new partner in the last year	Yes	Yes	No	Yes	Very faithful	No	No	No	No	No	No	Yes	No	No	No	No	No	Yes	No	No	Moderate	Negative										91804830	ef6abcda-ef54-47df-a846-e1dfae440c84	2021-04-10T06:00:37		[]	submitted_via_web
1237	Mat North	Bubi	Inyathi District Hospital	Antenatal	2021-04-07	Female	18	Yes	Negative	2020-11-23	Married for longer than a year	Yes	Yes	Yes	No	Not faithful at all	No	No	No	No	No	No	Yes	No	No	No	No	No	Yes	No	No	Mild	Negative										91805002	279560b6-930b-41a4-b30b-8792495c41c6	2021-04-10T06:02:46		[]	submitted_via_web
1238	Mat North	Bubi	Inyathi District Hospital	Antenatal	2021-04-07	Female	17	Yes	Negative	2021-01-11	Married to new partner in the last year	Yes	No	No	Yes	Very faithful	No	No	No	No	No	No	Yes	No	No	No	No	No	No	No	No	Not at all	Negative										91806036	25578fa9-e803-42b6-9b6c-1a2a33f43e33	2021-04-10T06:20:43		[]	submitted_via_web
1239	Mat North	Bubi	Inyathi District Hospital	Antenatal	2021-04-07	Female	19	Yes	Negative	2021-01-04	Married to new partner in the last year	Yes	No	Yes	Yes	Very faithful	No	No	No	No	No	No	Yes	No	No	No	No	No	No	No	No	Not at all	Negative										91806122	4c2da671-c8c9-4af0-8f57-67379f51bcfb	2021-04-10T06:22:49		[]	submitted_via_web
1240	Mat North	Bubi	Inyathi District Hospital	Other	2021-04-07	Female	33	Yes	Negative	2021-03-09	Married for longer than a year	Yes	Yes	Yes	Yes	Not faithful at all	No	No	No	No	No	No	No	No	No	No	No	No	No	No	No	Mild	Negative										91806984	71eeac3d-5e5d-4e59-bc76-cd9b9edd1a7d	2021-04-10T06:39:22		[]	submitted_via_web
1241	Mat North	Bubi	Inyathi District Hospital	Outpatient	2021-04-07	Female	19	Yes	Negative	2020-12-15	Single	No	0	0	0	0	No	No	No	No	No	No	Yes	No	No	No	No	No	No	No	No	Not at all	Negative										91807123	e6c54e15-9f94-48b7-b6fc-a484f3237cf5	2021-04-10T06:41:32		[]	submitted_via_web
1242	Mat North	Bubi	Inyathi District Hospital	General VCT	2021-04-07	Female	39	Yes	Negative	2021-01-12	Married for longer than a year	Yes	Yes	Yes	Yes	Not sure	No	No	No	No	No	No	Yes	No	No	No	No	No	No	No	No	Not at all	Negative										91807259	73e411bf-8c2d-4d34-a080-14024815629b	2021-04-10T06:44:45		[]	submitted_via_web
1243	Mat North	Bubi	Inyathi District Hospital	General VCT	2021-04-09	Female	19	Yes	Negative	2021-03-16	Cohabiting but not married	No	0	0	0	Very faithful	No	No	No	No	No	No	Yes	No	No	Yes	Yes	No	No	No	No	Moderate	Negative										91807515	afa0b50e-5c3c-4095-af68-77ecac3f2dc2	2021-04-10T06:47:59		[]	submitted_via_web
1244	Harare	Harare dist	New Africa House New Start	Antenatal	2021-04-05	Female	24	Yes	Negative	2018-03-23	Single	No	0	0	0	0	No	No	No	Yes	No	No	Yes	Yes	No	No	No	No	No	No	No	Moderate	Negative										92125042	c7fd6432-ac23-4924-a1aa-18132b18aed1	2021-04-13T11:03:03		[]	submitted_via_web
1245	Harare	Harare dist	New Africa House New Start	General VCT	2021-04-06	Female	31	Yes	Negative	2017-05-20	Divorced	Yes	Yes	Yes	Yes	0	No	No	No	Yes	Yes	No	No	Yes	No	No	No	No	No	No	No	Severe	Positive										91809116	35cc15e4-1f0e-42da-862d-8f43c2e2a22f	2021-04-10T07:17:36		[]	submitted_via_web
1246	Mat North	Bubi	Inyathi District Hospital	General VCT	2021-04-09	Male	21	Yes	Negative	2019-10-03	Single	No	0	0	0	0	No	No	No	No	No	No	Yes	No	No	No	Yes	Yes	No	No	No	Moderate	Negative										91809361	32992853-c673-4a23-8104-af0bbcee2263	2021-04-10T07:22:47		[]	submitted_via_web
1247	Harare	Harare dist	New Africa House New Start	General VCT	2021-04-05	Female	24	Yes	Negative	2018-03-09	Single	No	0	0	0	0	No	No	No	Yes	No	No	Yes	Yes	No	No	No	No	No	No	No	Moderate	Negative										91809668	3cb1b242-cd04-44fe-b64b-ad5d4088ee89	2021-04-10T07:29:03		[]	submitted_via_web
1248	Harare	Harare dist	New Africa House New Start	General VCT	2021-04-05	Female	26	Yes	Negative	2020-09-17	Married for longer than a year	Yes	No	No	No	Not sure	No	No	No	No	No	No	Yes	No	No	No	No	No	No	No	No	Mild	Negative										91809798	b3027c9f-4582-48f2-90b4-b6d03f3657bf	2021-04-10T07:31:36		[]	submitted_via_web
1249	Harare	Harare dist	New Africa House New Start	General VCT	2021-04-04	Male	37	No	0	0	Divorced	No	0	0	0	0	No	No	No	Yes	No	No	No	Yes	No	No	No	No	No	No	No	Moderate	Negative										91809918	7b3081ea-9363-45dc-bb61-ad9669d428ed	2021-04-10T07:33:47		[]	submitted_via_web
1250	Harare	Harare dist	New Africa House New Start	General VCT	2021-04-02	Female	21	Yes	Negative	2021-03-17	Divorced	No	0	0	0	0	No	No	No	Yes	No	Yes	Yes	Yes	No	No	No	No	No	No	No	Severe	Negative										91810395	4ac1af32-18a3-4f83-ab3c-7816a7eccada	2021-04-10T07:43:09		[]	submitted_via_web
1251	Harare	Harare dist	New Africa House New Start	General VCT	2021-04-09	Male	22	No	0	0	Single	No	0	0	0	0	No	No	No	No	No	No	Yes	No	No	No	No	No	No	No	No	Moderate	Negative										91810540	f3a572ef-dafe-4b98-b16a-8bd3b23ed501	2021-04-10T07:44:53		[]	submitted_via_web
1252	Harare	Harare dist	St Mary's Clinic	Outpatient	2021-03-03	Male	32	Yes	Negative	2019-07-01	Married for longer than a year	Yes	No	Yes	Yes	Very faithful	No	No	No	No	No	No	Yes	Yes	No	No	No	No	No	No	No	Mild	Negative										93773042	fb7daf75-777d-4f0f-a35d-3ce8256a6789	2021-04-28T08:08:43		[]	submitted_via_web
1253	Mat North	Bubi	Inyathi District Hospital	General VCT	2021-04-09	Female	20	Yes	Negative	2019-10-25	Cohabiting but not married	Yes	Yes	Yes	Yes	Not faithful at all	No	No	No	No	No	No	Yes	No	Yes	No	No	No	No	No	No	Not at all	Negative										91816056	aabc585e-9469-4b31-9c56-6df4c3aab151	2021-04-10T09:02:49		[]	submitted_via_web
1254	Mat North	Bubi	Inyathi District Hospital	General VCT	2021-04-09	Male	23	Yes	Negative	2020-08-06	Married for longer than a year	Yes	Yes	No	No	Very faithful	No	No	No	No	No	Yes	Yes	No	Yes	No	No	No	Yes	No	No	Moderate	Negative										91816492	ddc2435a-5545-4bd6-877a-0424253e4b7b	2021-04-10T09:06:29		[]	submitted_via_web
1255	Mat North	Bubi	Inyathi District Hospital	General VCT	2021-04-09	Female	20	Yes	Negative	2021-01-12	Married for longer than a year	Yes	No	No	Yes	Not faithful at all	No	Yes	No	No	No	No	Yes	No	No	Yes	Yes	No	No	Yes	Yes	Severe	Negative										91816750	21574912-e0a6-4a5c-be6f-79e411698495	2021-04-10T09:09:49		[]	submitted_via_web
1256	Mat North	Bubi	Inyathi District Hospital	General VCT	2021-04-09	Male	25	Yes	Negative	2020-11-10	Married for longer than a year	Yes	No	Yes	Yes	Very faithful	No	No	No	No	No	No	Yes	No	No	No	No	No	Yes	No	No	Not at all	Negative										91816984	1d954096-a092-40be-88bb-0914e7af3d28	2021-04-10T09:12:22		[]	submitted_via_web
1257	Mat North	Bubi	Inyathi District Hospital	General VCT	2021-04-09	Male	20	Yes	Negative	2017-03-15	Single	No	0	0	0	0	No	No	No	No	No	No	Yes	No	No	No	No	No	No	No	No	Mild	Negative										91817526	0f8c744c-a824-4d44-affe-c8e6983210bd	2021-04-10T09:19:43		[]	submitted_via_web
1258	Mat North	Bubi	Inyathi District Hospital	General VCT	2021-04-07	Male	20	Yes	Negative	2020-01-06	Single	No	0	0	0	0	No	No	No	No	No	Yes	Yes	Yes	Yes	No	No	No	No	Yes	No	Moderate	Positive										91817727	41ad6ecf-13d8-435c-aea3-4666e09f0e6c	2021-04-10T09:22:13		[]	submitted_via_web
1259	Mat North	Bubi	Inyathi District Hospital	Antenatal	2021-04-09	Female	33	Yes	Negative	2020-01-14	Married for longer than a year	Yes	Yes	No	Yes	Very faithful	No	No	No	No	No	No	Yes	No	No	No	No	No	No	No	No	Not at all	Negative										91817930	9e56eb61-cafa-40f3-a918-201070fa4649	2021-04-10T09:26:17		[]	submitted_via_web
1260	Mat North	Bubi	Inyathi District Hospital	General VCT	2021-04-09	Female	17	Yes	Negative	2020-09-22	Single	No	0	0	0	0	No	No	No	No	No	No	Yes	No	No	No	No	No	No	No	No	Mild	Negative										91818082	fbe600d6-7338-47c2-9725-af18d053df8e	2021-04-10T09:28:14		[]	submitted_via_web
1261	Mash West	Zvimba	Banket Hospital	Outpatient	2021-04-22	Female	41	Yes	Negative	2019-07-17	Married for longer than a year	Yes	No	Yes	Yes	Very faithful	No	No	No	No	No	No	Yes	No	No	No	No	No	Yes	Yes	Yes	Mild	Negative										94689665	36ad2282-b160-49b8-8361-899e4b739f58	2021-05-06T15:04:05		[]	submitted_via_web
1262	Mash West	Zvimba	Banket Hospital	Outpatient	2021-04-22	Female	56	Yes	Negative	2016-07-13	Married for longer than a year	Yes	Yes	Yes	Yes	Very faithful	No	No	No	No	No	No	Yes	No	No	No	No	No	No	Yes	No	Not at all	Negative										94689666	1765a53e-4ff6-4b22-8a5c-fe6c4dce0426	2021-05-06T15:04:05		[]	submitted_via_web
1263	Mash West	Zvimba	Banket Hospital	Outpatient	2021-04-22	Male	35	Yes	Negative	2021-02-23	Married for longer than a year	Yes	No	Yes	Yes	Very faithful	No	No	No	No	No	No	Yes	No	No	No	No	No	No	No	No	Mild	Negative										94689667	75381216-0a74-4a12-b62f-ab6e29bb851e	2021-05-06T15:04:06		[]	submitted_via_web
1264	Mash West	Zvimba	Banket Hospital	Outpatient	2021-04-22	Female	46	Yes	Negative	2016-07-20	Married for longer than a year	Yes	Yes	Yes	Yes	Very faithful	No	No	No	No	No	No	No	No	No	No	No	No	No	No	No	Not at all	Negative										94689668	aff83fbe-c9a4-413d-8e59-2047527793d4	2021-05-06T15:04:07		[]	submitted_via_web
1265	Mash West	Zvimba	Banket Hospital	Outpatient	2021-04-22	Female	50	Yes	Negative	2021-01-20	Married for longer than a year	Yes	Yes	Yes	Yes	Very faithful	No	No	No	No	No	No	Yes	No	No	No	No	No	No	No	No	Mild	Negative										94689670	25c0b852-f744-444c-8432-1eeffc8228cb	2021-05-06T15:04:07		[]	submitted_via_web
1266	Mash West	Zvimba	Banket Hospital	Outpatient	2021-04-22	Male	81	Yes	Negative	2010-01-15	Married for longer than a year	Yes	No	Yes	Yes	Very faithful	No	No	No	No	No	No	No	No	No	No	No	No	No	No	No	Not at all	Inconclusive										94689671	664ef746-d2cd-4760-a733-9d091ca534d9	2021-05-06T15:04:08		[]	submitted_via_web
1267	Mash West	Zvimba	Banket Hospital	Outpatient	2021-04-22	Female	35	Yes	Negative	2021-02-16	Married for longer than a year	No	0	0	0	Not sure	No	No	No	No	No	No	Yes	Yes	No	No	No	No	No	No	No	Mild	Negative										94689674	73a5c8fe-19c8-48c3-a886-bf786ab9a4e0	2021-05-06T15:04:08		[]	submitted_via_web
1268	Mash West	Zvimba	Banket Hospital	Outpatient	2021-04-22	Female	33	Yes	Negative	2018-02-21	Married to new partner in the last year	Yes	Yes	No	No	Not faithful at all	No	No	Yes	No	Yes	No	No	No	No	No	No	No	No	Yes	No	Moderate	Positive										94689677	f64cbe94-dc19-4729-bfb6-e7b850f9a427	2021-05-06T15:04:09		[]	submitted_via_web
1269	Mash West	Zvimba	Banket Hospital	Outpatient	2021-04-23	Female	51	Yes	Negative	2019-06-19	Married for longer than a year	Yes	No	Yes	Yes	Very faithful	No	No	No	No	No	No	No	No	No	No	No	No	No	No	No	Mild	Inconclusive										94689679	d2bb7dff-08ab-4a2d-8c41-464b4c4c84e9	2021-05-06T15:04:10		[]	submitted_via_web
1270	Mash West	Zvimba	Banket Hospital	General VCT	2021-04-23	Male	36	Yes	Negative	2020-12-23	Single	Yes	No	Yes	Yes	0	No	No	No	No	No	No	Yes	No	No	No	No	No	No	No	No	Mild	Negative										94689682	86f4cf4a-0b30-4ca3-8587-6821ba305273	2021-05-06T15:04:10		[]	submitted_via_web
1271	Mash West	Zvimba	Banket Hospital	General VCT	2021-04-23	Male	30	Yes	Negative	2021-03-24	Married for longer than a year	Yes	No	No	No	Very faithful	No	No	No	No	No	No	No	No	No	No	No	No	No	No	No	Mild	Negative										94689683	45559451-fe45-416c-bffd-c189a0966c7f	2021-05-06T15:04:11		[]	submitted_via_web
1272	Mash West	Zvimba	Banket Hospital	Antenatal	2021-04-14	Female	28	Yes	Negative	2021-04-14	Married for longer than a year	Yes	Yes	Yes	Yes	Not sure	No	No	No	No	No	No	No	No	No	No	No	No	No	No	No	Mild	Inconclusive										94689686	18a95875-cdc1-46c3-aa06-d13f618c70a7	2021-05-06T15:04:11		[]	submitted_via_web
1274	Mash West	Zvimba	Banket Hospital	General VCT	2021-04-23	Male	39	Yes	Negative	2020-11-19	Married for longer than a year	Yes	No	Yes	Yes	Not sure	No	No	No	No	No	No	Yes	Yes	No	No	No	No	No	No	No	Mild	Inconclusive										94689691	963dfe98-e4c4-47d0-8bed-6934679289af	2021-05-06T15:04:12		[]	submitted_via_web
1275	Mash West	Zvimba	Banket Hospital	Outpatient	2021-04-23	Female	56	Yes	Negative	2019-06-19	Married for longer than a year	Yes	Yes	Yes	Yes	Not sure	No	No	No	No	No	No	Yes	No	No	No	No	No	No	No	No	Not at all	Inconclusive										94689693	cc991c4f-f191-4bfb-8d0b-6913c11cd4a5	2021-05-06T15:04:13		[]	submitted_via_web
1276	Mat North	Bubi	Inyathi District Hospital	General VCT	2021-04-09	Female	37	Yes	Negative	2020-09-10	Married for longer than a year	Yes	No	No	Yes	Not faithful at all	No	No	No	No	No	No	Yes	No	Yes	No	No	No	No	No	No	Severe	Negative										91818432	850e2577-a097-4c24-947d-8e7d7e4df66c	2021-04-10T09:32:11		[]	submitted_via_web
1277	Mat North	Tsholotsho	Tsholotsho Urban Clinic	Other	2021-04-08	Female	20	Yes	Negative	2020-11-19	Single	No	0	0	0	0	No	No	No	No	No	No	Yes	No	No	No	No	No	No	No	No	Mild	Negative										92100840	b87d67b9-acdb-4d81-912e-3f8837547b41	2021-04-13T06:52:31		[]	submitted_via_web
1278	Mat North	Bubi	Inyathi District Hospital	Antenatal	2021-04-09	Female	39	Yes	Negative	2020-02-12	Married to new partner in the last year	Yes	Yes	No	No	Not sure	No	No	No	No	No	No	Yes	No	No	No	No	No	No	No	No	Mild	Negative										91818750	5b51be2a-d318-43e1-ba81-57211d4c66cc	2021-04-10T09:36:11		[]	submitted_via_web
1279	Mat North	Bubi	Inyathi District Hospital	Antenatal	2021-04-09	Female	30	Yes	Negative	2020-12-11	Married for longer than a year	Yes	Yes	No	Yes	Very faithful	No	No	No	No	No	No	Yes	No	No	No	No	No	No	No	No	Mild	Negative										91819526	551d1cac-f65c-429e-9074-ac90566c2a77	2021-04-10T09:48:58		[]	submitted_via_web
1280	Mat North	Bubi	Inyathi District Hospital	Antenatal	2021-04-08	Female	37	Yes	Negative	2020-11-27	Married for longer than a year	Yes	Yes	Yes	Yes	Not faithful at all	Yes	No	No	No	No	No	Yes	Yes	No	No	No	Yes	Yes	Yes	No	Severe	Negative										91819701	a61456e0-487c-42e6-a47e-5ff44224db5f	2021-04-10T09:51:03		[]	submitted_via_web
1281	Mat North	Bubi	Inyathi District Hospital	STI Clinic	2021-04-09	Female	30	Yes	Negative	2020-11-17	Married for longer than a year	Yes	Yes	Yes	Yes	Very faithful	Yes	No	No	No	No	No	No	No	No	No	No	No	No	No	No	Moderate	Negative										91819902	52a3d7a0-7f01-4442-9ac0-2c47f2389877	2021-04-10T09:53:53		[]	submitted_via_web
1282	Mat North	Bubi	Inyathi District Hospital	STI Clinic	2021-04-09	Male	33	Yes	Negative	2021-01-05	Separated	No	0	0	0	0	No	No	No	No	No	No	Yes	Yes	No	No	No	No	No	No	No	Moderate	Negative										91820029	c243fd4c-2ece-4bd3-ae05-7148d76c8ddd	2021-04-10T09:56:11		[]	submitted_via_web
1283	Mash West	Zvimba	Banket Hospital	General VCT	2021-04-12	Male	50	Yes	Negative	2021-04-12	Divorced	No	0	0	0	0	No	No	No	No	No	No	No	No	No	No	No	No	Yes	No	No	Not at all	Negative										92222801	988c3ca6-4bb0-4ac4-aac6-9c90675a2d8a	2021-04-14T07:10:49		[]	submitted_via_web
1284	Mat North	Bubi	Inyathi District Hospital	STI Clinic	2021-04-09	Male	30	Yes	Negative	2020-01-10	Cohabiting but not married	Yes	Yes	Yes	Yes	Very faithful	No	No	No	No	No	No	Yes	No	No	No	No	No	No	No	No	Moderate	Negative										91820176	3946e8b2-3ebb-456a-a306-0337819e80cf	2021-04-10T09:58:29		[]	submitted_via_web
1285	Midlands	Gweru	Gweru ZNPFC Clinic	Outpatient	2021-03-05	Female	40	Yes	Negative	2020-12-01	Married for longer than a year	Yes	Yes	Yes	Yes	Not faithful at all	Yes	Yes	Yes	No	No	Yes	No	No	Yes	Yes	No	Yes	No	No	No	Severe	Negative										94031778	4228ce15-6f4d-47ca-b9e8-22cd3f44808d	2021-04-30T09:50:00		[]	submitted_via_web
1286	Mash East	Seke	Overspill Clinic	General VCT	2021-04-15	Female	30	Yes	Negative	2020-01-07	Cohabiting but not married	No	0	0	0	Not faithful at all	No	No	No	No	No	No	Yes	No	No	No	No	No	No	No	No	Mild	Negative										92549693	9efe9963-ed57-4e94-8edc-71199973915e	2021-04-16T19:18:20		[]	submitted_via_web
1287	Midlands	Gweru	Gweru ZNPFC Clinic	General VCT	2021-03-21	Female	20	Yes	Negative	2019-03-31	Divorced	No	0	0	0	0	Yes	No	No	No	No	No	No	No	No	No	No	No	No	No	No	Not at all	Negative										94017697	4dd4dda0-8ea0-4bdf-945c-e2460bba8820	2021-04-30T07:14:46		[]	submitted_via_web
1288	Mash Central	Shamva	Madziwa Rural Hospital	Antenatal	2021-04-09	Female	37	Yes	Negative	2020-06-15	Married for longer than a year	Yes	Yes	No	No	Not sure	No	No	No	No	No	No	No	No	No	Yes	Yes	Yes	No	No	No	Severe	Negative										95988185	539c87a4-d5cf-4641-b15f-f7de2793864c	2021-05-18T09:42:26		[]	submitted_via_web
1289	Bulawayo	Bulawayo dist	Cowdry Park Clinic	Antenatal	2021-04-09	Female	18	No	0	0	Cohabiting but not married	Yes	Yes	No	No	Very faithful	No	No	No	No	No	No	No	No	No	No	No	Yes	No	Yes	No	Moderate	Negative										91863254	5edf1a1b-9a6d-4a1c-819a-88234bdbe8e4	2021-04-10T18:08:19		[]	submitted_via_web
1290	Bulawayo	Bulawayo dist	Princess Margret Rose	Other	2021-04-16	Female	25	Yes	Negative	2020-12-09	Separated	No	0	0	0	0	No	No	No	No	No	No	No	No	No	No	No	No	No	No	No	Not at all	Negative										92511040	62310635-8a89-4ea6-964e-4c29aa236d44	2021-04-16T13:12:37		[]	submitted_via_web
1291	Bulawayo	Bulawayo dist	Cowdry Park Clinic	General VCT	2021-04-12	Male	44	Yes	Negative	2021-01-06	Married for longer than a year	Yes	Yes	Yes	Yes	Very faithful	Yes	No	No	No	No	No	No	No	No	No	No	No	No	No	No	Mild	Negative										92022535	8957dd22-4004-4d04-b29c-c449956f98a3	2021-04-12T13:41:54		[]	submitted_via_web
1292	Bulawayo	Bulawayo dist	Cowdry Park Clinic	Antenatal	2021-04-09	Female	24	Yes	Negative	2020-12-18	Married to new partner in the last year	Yes	No	Yes	Yes	Very faithful	No	No	No	No	No	No	No	No	No	No	No	No	No	No	No	Not at all	Negative										91861372	f9f8a938-20e7-4a86-b934-d038f3370760	2021-04-10T17:49:57		[]	submitted_via_web
1293	Bulawayo	Bulawayo dist	Cowdry Park Clinic	Antenatal	2021-04-09	Female	21	No	0	0	Single	No	0	0	0	0	No	No	No	No	No	No	No	No	No	No	No	No	No	No	No	Not at all	Negative										91862645	8ead77d0-edc4-4d6c-bfc4-165965c9fc28	2021-04-10T18:02:48		[]	submitted_via_web
1294	Bulawayo	Bulawayo dist	Cowdry Park Clinic	General VCT	2021-04-08	Male	70	Yes	Negative	2018-06-15	Married for longer than a year	Yes	No	Yes	Yes	Very faithful	No	No	No	No	No	No	No	No	No	No	No	No	No	No	No	Not at all	Negative										91864282	8a094597-01ae-448c-b103-a70e99904811	2021-04-10T18:16:16		[]	submitted_via_web
1295	Bulawayo	Bulawayo dist	Cowdry Park Clinic	Antenatal	2021-04-08	Female	20	Yes	Negative	2020-11-12	Single	No	0	0	0	0	No	No	No	No	No	No	No	No	No	No	No	Yes	No	No	No	Not at all	Negative										91864910	29920fde-3127-42a8-bb12-5ebeea90d76b	2021-04-10T18:22:11		[]	submitted_via_web
1296	Bulawayo	Bulawayo dist	Cowdry Park Clinic	Outpatient	2021-04-08	Male	21	Yes	Negative	2020-09-11	Single	No	0	0	0	0	No	No	No	No	No	Yes	Yes	No	No	No	No	No	No	No	No	Mild	Negative										91865000	42d59a83-1730-4746-ad21-bc5dbac1770e	2021-04-10T18:24:34		[]	submitted_via_web
1297	Bulawayo	Bulawayo dist	Cowdry Park Clinic	Outpatient	2021-04-08	Female	19	Yes	Negative	2021-02-04	Married for longer than a year	Yes	No	Yes	Yes	Very faithful	No	No	No	No	No	No	No	No	No	No	No	No	No	No	No	Mild	Negative										91865295	1a961809-962b-4668-8cb2-9b7774dd1a56	2021-04-10T18:27:45		[]	submitted_via_web
1298	Bulawayo	Bulawayo dist	Cowdry Park Clinic	Outpatient	2021-04-08	Female	24	Yes	Negative	2020-11-12	Married to new partner in the last year	No	0	0	0	Not sure	No	No	No	No	No	No	No	No	No	No	No	No	No	No	No	Mild	Negative										91865513	07119e99-6e3c-4c35-992d-c90bdf75f6ed	2021-04-10T18:30:03		[]	submitted_via_web
1299	Bulawayo	Bulawayo dist	Cowdry Park Clinic	Outpatient	2021-04-08	Female	34	Yes	Negative	2021-02-24	Married for longer than a year	Yes	No	Yes	Yes	Not sure	No	No	No	No	No	No	No	No	No	No	No	No	No	No	No	Mild	Negative										91865603	250f2378-f179-4e39-aea3-2cda2d25022a	2021-04-10T18:32:07		[]	submitted_via_web
1300	Bulawayo	Bulawayo dist	Cowdry Park Clinic	General VCT	2021-04-08	Male	48	Yes	Negative	2016-06-16	Married for longer than a year	Yes	No	No	No	Not sure	No	No	No	No	No	No	Yes	No	No	No	No	No	No	No	No	Moderate	Negative										91865870	d0fa0e72-3bb4-45ae-b90f-e1b029ae6a87	2021-04-10T18:35:17		[]	submitted_via_web
1301	Bulawayo	Bulawayo dist	Cowdry Park Clinic	Antenatal	2021-04-08	Female	30	Yes	Negative	2020-09-10	Married for longer than a year	Yes	No	Yes	Yes	Not sure	No	No	No	No	No	No	Yes	No	No	No	No	No	No	No	No	Not at all	Negative										91866091	a74fa5a7-0bbf-4a54-9dbb-f3d13d0db79a	2021-04-10T18:38:06		[]	submitted_via_web
1302	Bulawayo	Bulawayo dist	Mpilo Central Hospital	Antenatal	2021-04-09	Female	30	Yes	Negative	2021-02-21	Married for longer than a year	Yes	Yes	Yes	Yes	Not sure	No	No	No	No	No	No	No	No	No	Yes	Yes	No	No	No	No	Mild	Negative										92003098	9bbf6020-cfda-4dd7-be95-793381be2304	2021-04-12T11:21:34		[]	submitted_via_web
1303	Bulawayo	Bulawayo dist	Cowdry Park Clinic	Antenatal	2021-04-09	Female	20	Yes	Negative	2020-11-12	Married for longer than a year	Yes	No	Yes	Yes	Very faithful	No	No	No	No	No	No	No	No	No	No	No	Yes	No	No	No	Mild	Negative										91866938	9258e806-4f0a-428d-92e1-86cd69aa637e	2021-04-10T18:47:04		[]	submitted_via_web
1304	Bulawayo	Bulawayo dist	Cowdry Park Clinic	Antenatal	2021-04-09	Female	21	Yes	Negative	2020-10-15	Single	No	0	0	0	0	No	No	No	No	No	No	No	No	No	No	No	Yes	No	No	No	Mild	Negative										91867076	273f7e93-bc10-4288-8b3d-afd4bc0f3eb5	2021-04-10T18:49:02		[]	submitted_via_web
1305	Bulawayo	Bulawayo dist	Cowdry Park Clinic	Antenatal	2021-04-09	Female	25	Yes	Negative	2021-02-04	Married for longer than a year	Yes	Yes	Yes	Yes	Not sure	No	No	No	No	No	No	No	No	No	No	No	No	No	No	No	Mild	Negative										91867207	4bc57a8d-de0d-4262-adff-fe98d279564a	2021-04-10T18:51:09		[]	submitted_via_web
1306	Bulawayo	Bulawayo dist	Cowdry Park Clinic	Antenatal	2021-04-09	Female	22	No	0	0	Married for longer than a year	Yes	Yes	No	No	Very faithful	No	No	No	No	No	No	Yes	No	No	No	No	No	No	No	No	Mild	Negative										91867343	e3b428fe-85e7-4f9a-ac5d-2f8a94597632	2021-04-10T18:53:10		[]	submitted_via_web
1307	Bulawayo	Bulawayo dist	Cowdry Park Clinic	Outpatient	2021-04-09	Female	16	Yes	Negative	2020-09-17	Married to new partner in the last year	Yes	No	No	Yes	Very faithful	No	No	No	No	No	No	No	No	No	No	No	No	No	No	No	Mild	Negative										91867523	979a7e7a-2401-4cc5-87ee-ebb4d7f0c058	2021-04-10T18:54:57		[]	submitted_via_web
1308	Bulawayo	Bulawayo dist	Cowdry Park Clinic	Antenatal	2021-04-09	Female	18	Yes	Negative	2021-01-06	Married to new partner in the last year	Yes	No	Yes	Yes	Not sure	No	No	No	No	No	No	No	No	No	No	No	No	No	No	No	Mild	Negative										91868223	a10c92b0-194a-42e5-970a-87a55e2d5944	2021-04-10T19:02:29		[]	submitted_via_web
1309	Bulawayo	Bulawayo dist	Cowdry Park Clinic	General VCT	2021-04-09	Female	51	Yes	Negative	2020-01-02	Married for longer than a year	No	0	0	0	Not sure	No	No	Yes	No	No	No	No	No	No	No	No	Yes	No	No	No	Mild	Negative										91869361	fcb9176c-af0a-4798-8117-4e8922ba275f	2021-04-10T19:15:19		[]	submitted_via_web
1310	Bulawayo	Bulawayo dist	Cowdry Park Clinic	TB Clinic	2021-04-09	Female	35	Yes	Negative	2020-12-15	Married for longer than a year	Yes	Yes	Yes	Yes	Not sure	No	No	No	No	No	No	Yes	No	No	No	No	No	No	No	No	Moderate	Negative										91869444	1b894a4e-c8bd-47d5-9883-394364906b33	2021-04-10T19:17:31		[]	submitted_via_web
1311	Bulawayo	Bulawayo dist	Cowdry Park Clinic	General VCT	2021-04-09	Female	47	Yes	Negative	2019-10-10	Married for longer than a year	Yes	No	No	Yes	Very faithful	No	No	No	No	No	No	No	No	No	No	No	No	No	No	No	Mild	Negative										91869571	96520282-1fbb-4678-bda2-4137c0dae0a6	2021-04-10T19:20:19		[]	submitted_via_web
1312	Bulawayo	Bulawayo dist	Cowdry Park Clinic	TB Clinic	2021-04-09	Female	21	Yes	Negative	2021-01-03	Married for longer than a year	Yes	Yes	Yes	Yes	Not sure	No	Yes	Yes	No	No	No	Yes	No	No	No	No	No	No	No	No	Moderate	Negative										91869848	de383ff5-1b4b-417a-8ed2-9567651d4548	2021-04-10T19:22:00		[]	submitted_via_web
1313	Bulawayo	Bulawayo dist	Cowdry Park Clinic	TB Clinic	2021-04-09	Other	20	Yes	Negative	2021-02-26	Married to new partner in the last year	Yes	No	Yes	Yes	Not sure	No	No	No	No	No	No	Yes	No	No	No	No	No	No	No	No	Mild	Negative										91870099	4c874476-e094-4bcc-b98d-f284f2374f49	2021-04-10T19:24:14		[]	submitted_via_web
1314	Bulawayo	Bulawayo dist	Cowdry Park Clinic	General VCT	2021-04-09	Female	56	Yes	Negative	2020-10-15	Married for longer than a year	Yes	No	Yes	Yes	Very faithful	No	No	No	No	No	No	No	No	No	No	No	No	No	No	No	Mild	Negative										91870649	97271085-693d-4eb8-9582-70212a7e2f2e	2021-04-10T19:33:04		[]	submitted_via_web
1315	Bulawayo	Bulawayo dist	Cowdry Park Clinic	TB Clinic	2021-04-09	Female	46	Yes	Negative	2020-10-19	Single	No	0	0	0	0	No	No	No	No	No	No	No	No	No	No	No	No	No	No	No	Mild	Negative										91870786	4711f9d1-5b01-4889-9c66-275c19d5c7f7	2021-04-10T19:34:59		[]	submitted_via_web
1316	Bulawayo	Bulawayo dist	Cowdry Park Clinic	General VCT	2021-04-09	Female	60	Yes	Negative	2021-01-07	Married for longer than a year	Yes	Yes	Yes	Yes	Very faithful	No	No	No	No	No	No	No	No	No	No	No	No	No	No	No	Mild	Negative										91870974	dbf2dad1-95da-4f4b-84c9-d84f81e9f8b1	2021-04-10T19:37:13		[]	submitted_via_web
1317	Bulawayo	Bulawayo dist	Cowdry Park Clinic	General VCT	2021-04-09	Female	36	Yes	Negative	2018-11-22	Married for longer than a year	Yes	Yes	Yes	Yes	Not sure	No	No	No	No	No	No	No	No	No	No	No	No	No	No	No	Mild	Inconclusive										91871215	d052daf7-4a0e-4d01-9557-dd2f36e24aba	2021-04-10T19:39:17		[]	submitted_via_web
1318	Manicaland	Buhera	Murambinda Hospital	Outpatient	2021-04-06	Female	24	Yes	Negative	2020-11-19	Single	No	0	0	0	0	No	No	No	No	No	No	No	No	No	No	No	No	No	No	No	Not at all	Negative										95221333	01bab963-2f71-418c-81bd-38a946f7fc5e	2021-05-11T12:31:02		[]	submitted_via_web
1319	Bulawayo	Bulawayo dist	Cowdry Park Clinic	Outpatient	2021-04-09	Female	38	Yes	Negative	2021-02-26	Single	No	0	0	0	0	No	No	No	No	No	No	No	No	No	No	No	No	No	No	No	Mild	Negative										91871441	bbd58299-f410-4b4c-8958-9c727c39d2d2	2021-04-10T19:40:44		[]	submitted_via_web
1320	Bulawayo	Bulawayo dist	Cowdry Park Clinic	Antenatal	2021-04-09	Female	29	Yes	Negative	2021-01-21	Married for longer than a year	Yes	No	Yes	Yes	Very faithful	No	No	No	No	No	No	No	No	No	No	No	No	No	No	No	Not at all	Negative										91871543	00e8fb8c-a3bf-4389-bd18-0f2249405b3d	2021-04-10T19:42:19		[]	submitted_via_web
1321	Bulawayo	Bulawayo dist	Cowdry Park Clinic	Outpatient	2021-04-09	Female	31	Yes	Negative	2021-02-21	Married for longer than a year	Yes	No	Yes	Yes	Not sure	No	No	No	No	No	No	No	No	No	No	No	No	No	No	No	Mild	Negative										91871656	9cc6f211-6764-47bf-ab1f-20f04e5d21cd	2021-04-10T19:44:11		[]	submitted_via_web
1322	Bulawayo	Bulawayo dist	Cowdry Park Clinic	Other	2021-04-09	Female	26	Yes	Negative	2021-03-30	Married for longer than a year	Yes	No	Yes	Yes	Very faithful	No	No	No	No	No	No	No	No	No	No	No	No	No	No	No	Not at all	Negative										91871850	a936d31c-9b0b-401b-a04b-dcf31515f936	2021-04-10T19:47:00		[]	submitted_via_web
1323	Bulawayo	Bulawayo dist	Cowdry Park Clinic	General VCT	2021-04-07	Female	21	Yes	Negative	2018-10-11	Married for longer than a year	Yes	No	Yes	Yes	Very faithful	No	No	No	No	No	No	No	No	No	No	No	No	No	No	No	Moderate	Negative										91871954	f625c455-bcf9-4bac-97e4-f96dbd694f21	2021-04-10T19:48:39		[]	submitted_via_web
1324	Bulawayo	Bulawayo dist	Cowdry Park Clinic	General VCT	2021-04-07	Female	26	Yes	Negative	2021-02-25	Married for longer than a year	Yes	No	No	Yes	Not faithful at all	No	No	No	No	No	No	No	No	No	Yes	No	Yes	No	No	No	Mild	Negative										91872336	8d6f51ea-5d38-4d1f-8c1c-29d0b04c57a9	2021-04-10T19:52:08		[]	submitted_via_web
1325	Bulawayo	Bulawayo dist	Cowdry Park Clinic	Outpatient	2021-04-07	Male	31	Yes	Negative	2021-03-15	Married for longer than a year	Yes	No	Yes	Yes	Very faithful	No	No	No	No	No	No	No	No	No	No	No	No	No	No	No	Not at all	Negative										91872427	1c3dde59-fb9b-4bd6-afb6-2d0ce19e92e6	2021-04-10T19:53:49		[]	submitted_via_web
1326	Bulawayo	Bulawayo dist	Cowdry Park Clinic	Outpatient	2021-04-07	Female	32	Yes	Negative	2020-10-16	Married for longer than a year	Yes	No	Yes	Yes	Not sure	No	No	No	No	No	No	No	No	No	No	No	No	No	No	No	Mild	Negative										91872501	e9412f70-ffeb-4a1d-89be-be75555892b5	2021-04-10T19:55:31		[]	submitted_via_web
1327	Bulawayo	Bulawayo dist	Cowdry Park Clinic	Outpatient	2021-04-07	Female	42	Yes	Negative	2021-01-06	Married for longer than a year	Yes	No	No	Yes	Very faithful	No	No	No	No	No	No	No	No	No	No	No	No	No	No	No	Not at all	Negative										91872547	eb901a2d-4124-4291-8b15-65c6c1f9e890	2021-04-10T19:56:49		[]	submitted_via_web
1328	Bulawayo	Bulawayo dist	Cowdry Park Clinic	Other	2021-04-07	Female	21	Yes	Negative	2021-02-11	Married for longer than a year	Yes	No	No	Yes	Not sure	No	No	No	No	No	No	No	No	No	Yes	No	Yes	No	No	No	Mild	Negative										91872647	74cdf632-3aa6-436e-9d2c-7daefa7a2f4c	2021-04-10T19:58:52		[]	submitted_via_web
1329	Bulawayo	Bulawayo dist	Cowdry Park Clinic	Outpatient	2021-04-07	Female	55	Yes	Negative	2020-07-16	Widowed	No	0	0	0	0	No	No	No	No	No	No	No	No	No	No	No	No	No	No	No	Not at all	Negative										91872701	848aedd8-9cce-4c8e-9a53-368c40de859a	2021-04-10T20:00:15		[]	submitted_via_web
1330	Bulawayo	Bulawayo dist	Cowdry Park Clinic	TB Clinic	2021-04-07	Female	34	Yes	Negative	2020-12-04	Married for longer than a year	Yes	Yes	Yes	Yes	Very faithful	No	No	No	No	No	No	Yes	No	No	No	No	No	No	No	No	Not at all	Negative										91872956	e915f8c0-a89b-416a-a876-a6321c502520	2021-04-10T20:04:30		[]	submitted_via_web
1331	Bulawayo	Bulawayo dist	Cowdry Park Clinic	Outpatient	2021-04-07	Female	52	Yes	Negative	2018-08-24	Married for longer than a year	Yes	Yes	No	Yes	Very faithful	No	No	No	No	No	No	No	No	No	No	No	No	No	No	No	Not at all	Negative										91873010	5be9e451-0a2b-4f1e-9169-c8e315ccaa17	2021-04-10T20:05:47		[]	submitted_via_web
1332	Bulawayo	Bulawayo dist	Cowdry Park Clinic	TB Clinic	2021-04-07	Male	32	Yes	Negative	2020-12-05	Married for longer than a year	Yes	Yes	Yes	Yes	Very faithful	No	No	No	No	No	No	Yes	No	No	No	No	No	Yes	No	No	Not at all	Inconclusive										91873089	ac714535-9b7d-42c6-9027-71a65b7cc783	2021-04-10T20:07:32		[]	submitted_via_web
1333	Bulawayo	Bulawayo dist	Cowdry Park Clinic	Other	2021-04-07	Male	53	Yes	Negative	2021-04-10	Married for longer than a year	Yes	No	Yes	Yes	Very faithful	No	No	No	No	No	No	Yes	No	Yes	No	No	No	No	No	No	Not at all	Negative										91873178	ffe41882-027a-44ce-891c-3947570a64b0	2021-04-10T20:09:45		[]	submitted_via_web
1334	Bulawayo	Bulawayo dist	Cowdry Park Clinic	General VCT	2021-04-07	Female	41	Yes	Negative	2019-04-20	Married for longer than a year	Yes	Yes	Yes	Yes	Very faithful	No	No	No	No	No	No	No	No	No	No	No	No	No	No	No	Not at all	Negative										91873290	92b64c9c-6203-43a9-84fa-81d97682bd87	2021-04-10T20:11:36		[]	submitted_via_web
1335	Bulawayo	Bulawayo dist	Cowdry Park Clinic	TB Clinic	2021-04-07	Male	31	Yes	Negative	2021-03-04	Married for longer than a year	Yes	Yes	Yes	Yes	Very faithful	No	No	No	No	No	Yes	Yes	Yes	Yes	No	No	No	Yes	Yes	No	Moderate	Negative										91873348	f1d577d1-5a0d-4fd1-8028-7bcd59dae278	2021-04-10T20:13:10		[]	submitted_via_web
1336	Bulawayo	Bulawayo dist	Cowdry Park Clinic	Outpatient	2021-04-07	Female	18	Yes	Negative	2019-11-22	Single	No	0	0	0	0	No	No	No	No	No	No	No	No	No	No	No	No	No	No	No	Not at all	Negative										91873440	61c15cc4-b8ff-4051-88a9-908a46dc8748	2021-04-10T20:14:38		[]	submitted_via_web
1337	Bulawayo	Bulawayo dist	Cowdry Park Clinic	Outpatient	2021-04-07	Female	25	No	0	0	Married to new partner in the last year	Yes	Yes	Yes	No	Not sure	No	No	No	No	No	No	No	No	No	Yes	No	Yes	No	No	No	Not at all	Negative										91873531	87dde846-b864-4f60-883b-df7f1cce327b	2021-04-10T20:16:07		[]	submitted_via_web
1338	Bulawayo	Bulawayo dist	Cowdry Park Clinic	Outpatient	2021-04-07	Male	34	Yes	Negative	2020-05-14	Married for longer than a year	No	0	0	0	Very faithful	No	No	No	No	No	Yes	Yes	No	No	No	No	No	No	No	No	Mild	Negative										91873595	f5b5c1ec-4342-45ae-9b9e-b53f759bc73d	2021-04-10T20:18:07		[]	submitted_via_web
1339	Bulawayo	Bulawayo dist	Cowdry Park Clinic	Inpatient	2021-04-07	Female	44	Yes	Negative	2020-12-17	Married for longer than a year	Yes	No	Yes	Yes	Very faithful	No	No	No	No	No	No	No	No	No	No	No	No	No	No	No	Not at all	Negative										91873625	0bc35b43-d03e-4128-95d3-5a022d756ef0	2021-04-10T20:19:42		[]	submitted_via_web
1340	Bulawayo	Bulawayo dist	Cowdry Park Clinic	Antenatal	2021-04-07	Female	17	No	0	0	Single	No	0	0	0	0	No	No	No	No	No	No	No	No	No	No	No	No	No	No	No	Mild	Negative										91873677	2e1a317f-8142-4c79-8906-9b2bb6c3325b	2021-04-10T20:20:46		[]	submitted_via_web
1341	Bulawayo	Bulawayo dist	Cowdry Park Clinic	TB Clinic	2021-04-07	Female	19	Yes	Negative	2021-03-10	Single	No	0	0	0	0	No	No	No	No	No	No	Yes	No	No	No	No	No	No	No	No	Not at all	Negative										91873727	42237fc7-5e70-4b50-9354-e27b8902bb0f	2021-04-10T20:22:19		[]	submitted_via_web
1342	Bulawayo	Bulawayo dist	Cowdry Park Clinic	Antenatal	2021-04-07	Female	16	No	0	0	Single	No	0	0	0	0	No	No	No	No	No	No	No	No	No	Yes	No	No	No	No	No	Mild	Negative										91873743	2e3a1e96-e4ad-4c10-ace2-b2d09fc6ca66	2021-04-10T20:23:29		[]	submitted_via_web
1343	Bulawayo	Bulawayo dist	Cowdry Park Clinic	Other	2021-04-07	Female	29	Yes	Negative	2020-02-19	Separated	No	0	0	0	0	No	No	No	No	No	No	Yes	No	No	No	No	No	No	No	No	Not at all	Negative										91873804	1c1de6ae-3b3e-45d6-9fe0-a6bf32ee0326	2021-04-10T20:25:43		[]	submitted_via_web
1344	Bulawayo	Bulawayo dist	Cowdry Park Clinic	Antenatal	2021-04-07	Female	21	Yes	Negative	2020-12-25	Married for longer than a year	Yes	Yes	Yes	Yes	Very faithful	No	No	No	No	No	No	No	No	No	No	No	No	No	No	No	Not at all	Negative										91873871	6fed2340-ad5f-46b7-bb36-1b254351dba3	2021-04-10T20:27:36		[]	submitted_via_web
1345	Bulawayo	Bulawayo dist	Cowdry Park Clinic	Other	2021-04-07	Female	35	Yes	Negative	2020-12-25	Married for longer than a year	Yes	Yes	No	Yes	Not faithful at all	No	No	No	No	No	No	Yes	No	No	Yes	Yes	Yes	Yes	Yes	No	Severe	Negative										91874002	da2ba07a-3e4e-4e6a-9488-0f8ac08a08ee	2021-04-10T20:29:25		[]	submitted_via_web
1346	Bulawayo	Bulawayo dist	Princess Margret Rose	Outpatient	2021-04-30	Female	38	Yes	Negative	2019-09-12	Single	No	0	0	0	0	No	No	No	No	No	No	Yes	No	No	No	No	Yes	No	No	No	Mild	Negative										94053680	0b8da6fa-6b02-45b4-99c9-8da95352ad27	2021-04-30T13:18:49		[]	submitted_via_web
1347	Bulawayo	Bulawayo dist	Bambanani New Start	General VCT	2021-04-08	Male	26	No	0	0	Single	No	0	0	0	0	No	No	No	No	No	No	Yes	No	No	No	No	No	No	No	No	Moderate	Negative										92022849	e2bcf3b7-6911-4c36-b88c-7394df9d53a9	2021-04-12T13:43:32		[]	submitted_via_web
1348	Bulawayo	Bulawayo dist	Cowdry Park Clinic	Outpatient	2021-04-12	Female	25	Yes	Negative	2018-06-14	Single	No	0	0	0	0	No	No	No	No	No	No	Yes	No	No	No	No	No	No	No	No	Mild	Positive										92022809	d87e696a-e2cb-4752-8fcd-31ab9c8a22a3	2021-04-12T13:43:21		[]	submitted_via_web
1349	Mash Central	Guruve	Ruyamuro Clinic	General VCT	2021-04-12	Female	27	Yes	Negative	2021-04-15	Married for longer than a year	Yes	Yes	Yes	Yes	Not faithful at all	No	No	No	No	No	No	No	No	No	Yes	No	No	No	No	No	Moderate	Negative										92347616	72ebaa98-2a20-4c1e-bca4-798513be2e71	2021-04-15T05:12:46		[]	submitted_via_web
1350	Mash West	Zvimba	Banket Hospital	General VCT	2021-04-23	Female	29	Yes	Negative	2021-01-13	Single	No	0	0	0	0	No	No	No	No	No	No	Yes	No	No	No	No	No	No	No	No	Not at all	Inconclusive										94689697	6048c4e7-f7a2-4378-b749-9bb8f2288db2	2021-05-06T15:04:14		[]	submitted_via_web
1351	Mash West	Zvimba	Banket Hospital	General VCT	2021-04-23	Female	51	Yes	Negative	2021-03-16	Married for longer than a year	Yes	Yes	Yes	No	Not sure	Yes	No	No	No	No	No	No	No	No	No	No	No	No	No	No	Mild	Negative										94689700	320c729d-357e-4a21-b02b-1d539e2eab98	2021-05-06T15:04:14		[]	submitted_via_web
1352	Mash West	Zvimba	Banket Hospital	General VCT	2021-04-23	Female	27	Yes	Negative	2020-12-16	Married for longer than a year	Yes	Yes	Yes	Yes	Not faithful at all	No	No	No	No	No	No	Yes	No	No	No	No	No	No	No	No	Severe	Negative										94689703	23aca99d-2c7c-4457-a9d7-2feecabba168	2021-05-06T15:04:15		[]	submitted_via_web
1353	Mash West	Zvimba	Banket Hospital	General VCT	2021-04-21	Female	41	Yes	Negative	2020-05-20	Married for longer than a year	Yes	Yes	Yes	Yes	Not sure	No	No	No	No	No	No	Yes	No	No	No	No	No	No	No	No	Moderate	Negative										94689704	fcf89492-8b77-4b27-8b01-0ee2f5a8649c	2021-05-06T15:04:15		[]	submitted_via_web
1354	Mash West	Zvimba	Banket Hospital	General VCT	2021-04-23	Female	56	Yes	Negative	2019-06-14	Married for longer than a year	Yes	Yes	No	No	Not sure	No	No	No	No	No	No	Yes	No	No	No	No	No	Yes	Yes	No	Mild	Negative										94689706	5b500920-40cc-4396-9818-12b0ffd1ef18	2021-05-06T15:04:16		[]	submitted_via_web
1355	Mash West	Zvimba	Banket Hospital	General VCT	2021-04-20	Male	41	Yes	Negative	2019-06-21	Married to new partner in the last year	Yes	Yes	Yes	Yes	Not sure	No	No	No	No	No	Yes	Yes	Yes	No	No	No	No	No	No	No	Mild	Negative										94689708	bd6e4400-3975-4cc4-9e09-ff0426283848	2021-05-06T15:04:16		[]	submitted_via_web
1356	Mash West	Zvimba	Banket Hospital	Outpatient	2021-04-13	Female	29	Yes	Negative	2020-06-25	Married to new partner in the last year	Yes	Yes	Yes	Yes	Not sure	No	No	No	No	No	No	Yes	No	No	No	No	No	No	No	No	Mild	Negative										94689710	4f1879ee-0df9-46ed-9a0b-92ddd6213e6a	2021-05-06T15:04:17		[]	submitted_via_web
1357	Mash West	Zvimba	Banket Hospital	Antenatal	2021-04-13	Female	17	Yes	Negative	2020-06-17	Married for longer than a year	Yes	Yes	Yes	Yes	Not faithful at all	No	No	No	No	No	No	No	No	No	No	No	No	No	Yes	No	Mild	Negative										94689711	80612bff-f573-4036-a4ea-ffe69e2ea189	2021-05-06T15:04:17		[]	submitted_via_web
1358	Mash West	Zvimba	Banket Hospital	General VCT	2021-04-16	Female	30	Yes	Negative	2016-06-15	Married for longer than a year	Yes	Yes	Yes	Yes	Not sure	No	No	No	No	No	No	Yes	No	No	No	No	No	No	No	No	Mild	Negative										94689712	cebc6ddd-fbb9-4736-b59e-c7c9362cf148	2021-05-06T15:04:18		[]	submitted_via_web
1359	Harare	Harare dist	Sally Mugabe Central Hospital	Outpatient	2021-04-14	Male	37	Yes	Negative	2019-01-15	Married for longer than a year	Yes	No	Yes	Yes	Very faithful	No	No	No	No	No	No	No	No	No	No	No	No	No	No	No	Not at all	Negative										92747610	ae0c5fa5-adcd-40f7-822b-bd6e27b11a27	2021-04-19T09:02:00		[]	submitted_via_web
1360	Bulawayo	Bulawayo dist	Bambanani New Start	General VCT	2021-04-08	Male	31	Yes	Negative	2020-02-11	Married for longer than a year	Yes	No	No	No	Not sure	No	No	No	No	No	No	Yes	No	No	No	No	No	No	No	No	Moderate	Negative										92011308	1b8434eb-9cd3-412d-9841-2f4ed418cb3b	2021-04-12T12:23:40		[]	submitted_via_web
1361	Mash West	Mhondoro	Turf Clinic	Other	2021-04-21	Female	34	Yes	Negative	2019-10-17	Married to new partner in the last year	Yes	Yes	Yes	Yes	Very faithful	No	No	No	No	No	No	No	No	No	No	No	No	No	No	No	Moderate	Negative										93561546	f0727f14-2059-4c07-bab6-6914506b87c1	2021-04-26T13:17:52		[]	submitted_via_web
1362	Harare	Harare dist	Zengeza Clinic	Outpatient	2021-03-03	Female	31	Yes	Negative	2019-08-01	Married for longer than a year	Yes	Yes	Yes	Yes	Not faithful at all	No	No	No	No	No	No	Yes	No	No	No	No	No	No	No	No	Mild	Negative										93773203	6071db3b-2ddf-4dc1-982d-51d52bf0919e	2021-04-28T08:10:37		[]	submitted_via_web
1363	Bulawayo	Bulawayo dist	Princess Margret Rose	Other	2021-04-12	Female	32	Yes	Negative	2020-08-21	Married for longer than a year	Yes	Yes	Yes	Yes	Not sure	Yes	No	No	No	No	No	Yes	No	No	No	No	No	No	No	No	Mild	Negative										92366895	5f40c802-2210-462d-92a5-f39d34fcc381	2021-04-15T09:09:27		[]	submitted_via_web
1364	Midlands	Gweru	Gweru ZNPFC Clinic	Outpatient	2021-03-08	Female	32	Yes	Negative	2020-02-01	Single	No	0	0	0	0	No	Yes	Yes	No	No	No	Yes	Yes	No	Yes	No	Yes	No	Yes	No	Moderate	Negative										94031499	bd886224-e24b-4046-af5a-630ee9ebcfe6	2021-04-30T09:46:20		[]	submitted_via_web
1365	Midlands	Gweru	Gweru New Start	Other	2021-04-07	Male	18	No	0	0	Single	Yes	Yes	Yes	Yes	0	No	No	No	Yes	No	No	No	No	No	No	No	No	No	No	No	Mild	Negative										92254236	df5e84b2-1e20-401d-a0ef-d62b830e5f81	2021-04-14T12:08:59		[]	submitted_via_web
1366	Manicaland	Chipinge	Chipinge District Hospital	Antenatal	2021-03-09	Female	21	Yes	Negative	2017-06-20	Married for longer than a year	Yes	No	Yes	Yes	Not sure	No	No	No	No	No	No	Yes	No	No	No	No	No	No	No	No	Moderate	Negative										95356812	e2dd0313-f1fb-4d37-abbd-d29b87166f1f	2021-05-12T12:00:05		[]	submitted_via_web
1367	Harare	Harare dist	Zengeza Clinic	Outpatient	2021-03-03	Male	26	Yes	Negative	2015-08-01	Married to new partner in the last year	Yes	No	Yes	Yes	Very faithful	No	No	No	No	No	Yes	Yes	Yes	No	No	No	No	No	No	No	Moderate	Negative										93773318	5305d83c-c203-467f-8a03-2b65de272419	2021-04-28T08:12:11		[]	submitted_via_web
1368	Mat North	Tsholotsho	Tsholotsho Urban Clinic	Outpatient	2021-04-07	Female	25	Yes	Negative	2021-02-04	Single	Yes	Yes	Yes	Yes	0	No	No	No	No	No	No	No	No	No	No	No	No	No	No	No	Not at all	Negative										91972771	7350c833-528f-40ac-a975-f0cfbd99e47a	2021-04-12T06:24:26		[]	submitted_via_web
1369	Harare	Harare dist	New Africa House New Start	General VCT	2021-04-07	Female	20	No	0	0	Single	No	0	0	0	0	No	No	No	Yes	No	Yes	Yes	Yes	No	No	No	No	No	No	No	Not at all	Negative										91975818	73486e0e-d912-40c3-862d-53c9d6eb482f	2021-04-12T07:00:36		[]	submitted_via_web
1370	Harare	Harare dist	New Africa House New Start	General VCT	2021-04-07	Male	18	No	0	0	Single	No	0	0	0	0	No	No	No	No	No	No	No	Yes	No	No	No	No	No	No	No	Not at all	Negative										91976451	70de4e03-56d6-4d5e-ba5e-653b5ea69b62	2021-04-12T07:06:44		[]	submitted_via_web
1371	Mash West	Zvimba	Banket Hospital	Inpatient	2021-04-08	Female	35	Yes	Negative	2020-12-23	Divorced	No	0	0	0	0	No	No	No	No	No	No	No	No	Yes	No	No	No	No	No	No	Not at all	Negative										91980956	27d51905-3f03-4945-b439-b3b2eb4865b2	2021-04-12T08:00:08		[]	submitted_via_web
1372	Bulawayo	Bulawayo dist	Mpilo Central Hospital	Outpatient	2021-04-09	Female	67	Yes	Negative	2018-06-14	Widowed	No	0	0	0	0	No	No	No	No	No	No	No	No	No	No	No	No	No	No	No	Not at all	Negative										91984420	df787c43-4ef8-4f62-8c0e-348609462ac4	2021-04-12T08:29:32		[]	submitted_via_web
1373	Bulawayo	Bulawayo dist	Mpilo Central Hospital	General VCT	2021-04-08	Male	27	No	0	0	Single	No	0	0	0	0	No	No	No	No	No	No	No	No	No	No	No	No	No	No	No	Not at all	Negative										91984607	1b4f2d89-d67d-4959-bc44-1def1cc1a059	2021-04-12T08:31:36		[]	submitted_via_web
1374	Bulawayo	Bulawayo dist	Mpilo Central Hospital	General VCT	2021-04-08	Male	56	Yes	Negative	2020-07-22	Married for longer than a year	Yes	No	No	Yes	Very faithful	No	No	No	No	No	No	No	No	No	No	No	No	No	No	No	Mild	Negative										91985124	2466a9d7-a0a9-457c-92f7-ca07282b1aa9	2021-04-12T08:36:41		[]	submitted_via_web
1375	Midlands	Gweru	Gweru New Start	Other	2021-04-10	Female	30	Yes	Negative	2020-06-24	Single	Yes	Yes	Yes	Yes	0	Yes	No	No	Yes	No	No	Yes	Yes	No	No	No	No	No	No	No	Mild	Negative										92241157	f04b6bff-cf61-4d4f-bf38-56ef1182f038	2021-04-14T10:18:57		[]	submitted_via_web
1376	Bulawayo	Bulawayo dist	Bambanani New Start	General VCT	2021-04-07	Male	27	No	0	0	Married to new partner in the last year	Yes	Yes	No	No	Very faithful	No	No	No	Yes	No	Yes	Yes	Yes	No	No	No	No	No	No	No	Moderate	Positive										92014508	bda94623-0ea0-47e3-a990-b5ccc461bcf7	2021-04-12T12:49:22		[]	submitted_via_web
1379	Harare	Harare dist	Sally Mugabe Central Hospital	Outpatient	2021-04-14	Male	23	Yes	Negative	2019-06-15	Single	No	0	0	0	0	No	No	No	No	No	No	Yes	No	No	No	No	No	No	No	No	Mild	Negative										92747232	f5f53eb8-fbb5-4e25-bb0b-beea0a426fbe	2021-04-19T08:57:25		[]	submitted_via_web
1380	Bulawayo	Bulawayo dist	Mpilo Central Hospital	General VCT	2021-04-08	Male	39	Yes	Negative	2018-06-14	Married for longer than a year	Yes	Yes	No	Yes	Very faithful	No	No	No	No	No	No	No	No	Yes	No	No	No	No	No	No	Mild	Positive										91990350	545d4c09-225d-4b92-b73c-8fdd3219322a	2021-04-12T09:29:42		[]	submitted_via_web
1381	Bulawayo	Bulawayo dist	Mpilo Central Hospital	General VCT	2021-04-08	Male	39	Yes	Negative	2020-09-16	Married for longer than a year	Yes	No	Yes	Yes	Very faithful	No	No	No	No	No	No	No	No	Yes	No	No	No	No	No	No	Mild	Negative										91990531	d24fc286-b071-4b3a-b5da-ba4c2e9829ba	2021-04-12T09:31:32		[]	submitted_via_web
1382	Bulawayo	Bulawayo dist	Mpilo Central Hospital	General VCT	2019-06-19	Female	41	Yes	Negative	2019-07-24	Married for longer than a year	Yes	No	Yes	Yes	Very faithful	No	No	No	No	No	No	Yes	No	No	No	No	No	No	No	No	Mild	Negative										91991599	d76ae9d7-84f0-414a-85a0-af79ee7baffb	2021-04-12T09:42:40		[]	submitted_via_web
1383	Bulawayo	Bulawayo dist	Mpilo Central Hospital	General VCT	2021-04-07	Male	21	Yes	Negative	2020-11-16	Single	No	0	0	0	0	No	No	No	No	No	Yes	Yes	Yes	Yes	No	No	No	No	No	No	Moderate	Negative										91991908	d6ab96e6-dfb8-4aea-863d-7f17223d79ff	2021-04-12T09:45:30		[]	submitted_via_web
1384	Bulawayo	Bulawayo dist	Mpilo Central Hospital	General VCT	2021-04-06	Male	40	Yes	Negative	2021-02-17	Married for longer than a year	No	0	0	0	Very faithful	No	No	No	No	No	No	No	No	No	No	No	No	No	No	No	Not at all	Negative										91992030	76deb0f2-2c8a-433f-94be-3437110b456c	2021-04-12T09:46:55		[]	submitted_via_web
1385	Mat North	Tsholotsho	Tsholotsho Urban Clinic	General VCT	2021-04-07	Male	20	Yes	Negative	2020-10-19	Single	No	0	0	0	0	No	No	No	No	No	Yes	Yes	No	No	No	No	No	No	No	No	Mild	Negative										92097744	b416b46a-a48e-4a23-a6c2-e319eb711d65	2021-04-13T06:13:57		[]	submitted_via_web
1386	Bulawayo	Bulawayo dist	Mpilo Central Hospital	General VCT	2021-04-06	Male	26	Yes	Negative	2021-02-23	Single	No	0	0	0	0	No	No	No	No	No	No	Yes	No	No	No	No	Yes	No	No	No	Severe	Negative										91992157	e9cbf98c-236d-42c4-8199-a9081d2f40ec	2021-04-12T09:48:40		[]	submitted_via_web
1387	Mash West	Zvimba	Banket Hospital	Inpatient	2021-04-12	Female	35	Yes	Negative	2021-01-20	Married for longer than a year	Yes	No	No	Yes	Not sure	No	No	No	No	No	No	Yes	No	No	No	No	No	No	Yes	No	Mild	Negative										92239556	34463f91-dd58-4602-a951-7f5641eaef3b	2021-04-14T10:03:54		[]	submitted_via_web
1388	Bulawayo	Bulawayo dist	Mpilo Central Hospital	Outpatient	2021-04-09	Female	38	Yes	Negative	2021-02-10	Single	No	0	0	0	0	No	No	No	No	No	No	Yes	Yes	No	No	No	Yes	No	No	No	Not at all	Negative										91992896	b1c8ddd2-8c14-487d-b827-cc844339c876	2021-04-12T09:54:30		[]	submitted_via_web
1389	Bulawayo	Bulawayo dist	Mpilo Central Hospital	Outpatient	2021-04-09	Male	25	Yes	Negative	2021-03-12	Single	No	0	0	0	0	Yes	No	No	No	No	No	Yes	No	No	No	No	No	No	No	No	Severe	Negative										91993150	d37594b2-51e1-4d2b-9293-61cb8ede59ee	2021-04-12T09:56:57		[]	submitted_via_web
[truncated: 6,528 more rows]
[truncated: 2 more columns]

## Sheet: Demographics
Column1	n(%)
Gender
[truncated: 17 more rows]

## Sheet: Questions
Column1	Negative	Positive	Inconclusive
[truncated: 29 more rows]

[truncated: 1 more sheets: Performance]
